# Supplementary material for: Intraspecific interactions in spring-staging geese reflect mate guarding and proximity to nesting dates
Source: Sci Rep. 2026 Mar 16;16:13608. doi: 10.1038/s41598-026-43082-x (PMC13121457; doi:10.1038/s41598-026-43082-x)
Supplement: Supplementary file 1 — Supplementary Material 1 [file 41598_2026_43082_MOESM1_ESM.xlsx]

## Sheet: Raw_data
flock_id	Date	time	datetime	spec	doy	hour	abundance	flock_size	habitat	aggression-yes	aggression-no	same_species	same_agress	other_agress	agress_toward
1	2024-02-09	10:13	2024-02-09 10:13:00	Anser anser	40	10.2167	34	34	grassland	1	0	Yes	1	0	Anser anser
2	2024-02-09	11:23	2024-02-09 11:23:00	Anser albifrons	40	11.3833	10	55	grassland	0	1
2	2024-02-09	11:25	2024-02-09 11:25:00	Anser serrirostris	40	11.4167	45	55	grassland	0	1
3	2024-02-09	14:28	2024-02-09 14:28:00	Anser anser	40	14.4667	12	12	grassland	0	1
4	2024-02-09	14:54	2024-02-09 14:54:00	Anser serrirostris	40	14.9	370	398	grassland	0	1
4	2024-02-09	14:55	2024-02-09 14:55:00	Anser albifrons	40	14.9167	25	398	grassland	0	1
4	2024-02-09	14:55	2024-02-09 14:55:00	Anser anser	40	14.9167	2	398	grassland	0	1
5	2024-02-09	15:06	2024-02-09 15:06:00	Anser anser	40	15.1	15	15	winter cereals	0	1
6	2024-02-09	15:26	2024-02-09 15:26:00	Anser anser	40	15.4333	2	47	winter cereals	0	1
6	2024-02-09	15:26	2024-02-09 15:26:00	Anser anser	40	15.4333	45	47	grassland	2	0	Yes	2	0	Anser anser
7	2024-02-09	15:37	2024-02-09 15:37:00	Anser anser	40	15.6167	9	9	grassland	0	1
8	2024-02-09	15:46	2024-02-09 15:46:00	Anser anser	40	15.7667	260	400	grassland	2	0	Yes	2	0	Anser anser
8	2024-02-09	15:47	2024-02-09 15:47:00	Anser albifrons	40	15.7833	10	400	grassland	0	1
8	2024-02-09	15:47	2024-02-09 15:47:00	Anser serrirostris	40	15.7833	130	400	grassland	0	1
9	2024-02-09	15:58	2024-02-09 15:58:00	Anser anser	40	15.9667	250	420	grassland	1	0	Yes	1	0	Anser anser
9	2024-02-09	15:59	2024-02-09 15:59:00	Anser albifrons	40	15.9833	10	420	grassland	0	1
9	2024-02-09	15:59	2024-02-09 15:59:00	Anser anser	40	15.9833	160	420	grassland	0	1
10	2024-02-09	16:04	2024-02-09 16:04:00	Anser anser	40	16.0667	245	541	grassland	1	0	Yes	1	0	Anser anser
10	2024-02-09	16:04	2024-02-09 16:04:00	Anser serrirostris	40	16.0667	130	541	grassland	0	1
10	2024-02-09	16:06	2024-02-09 16:06:00	Anser anser	40	16.1	145	541	other	0	1
10	2024-02-09	16:07	2024-02-09 16:07:00	Anser albifrons	40	16.1167	1	541	other	0	1
10	2024-02-09	16:07	2024-02-09 16:07:00	Anser serrirostris	40	16.1167	20	541	other	0	1
11	2024-02-13	08:03	2024-02-13 08:03:00	Anser serrirostris	44	8.05	480	953	grassland	0	1
11	2024-02-13	08:04	2024-02-13 08:04:00	Anser albifrons	44	8.06667	10	953	grassland	0	1
11	2024-02-13	08:06	2024-02-13 08:06:00	Anser albifrons	44	8.1	20	953	winter cereals	0	1
11	2024-02-13	08:07	2024-02-13 08:07:00	Anser serrirostris	44	8.11667	160	953	winter cereals	0	1
11	2024-02-13	08:08	2024-02-13 08:08:00	Anser albifrons	44	8.13333	30	953	grassland	0	1
11	2024-02-13	08:08	2024-02-13 08:08:00	Anser serrirostris	44	8.13333	250	953	grassland	1	0	Yes	1	0	Anser serrirostris
11	2024-02-13	08:10	2024-02-13 08:10:00	Anser anser	44	8.16667	3	953	grassland	0	1
12	2024-02-13	08:55	2024-02-13 08:55:00	Anser anser	44	8.91667	15	45	winter cereals	0	1
12	2024-02-13	08:56	2024-02-13 08:56:00	Anser serrirostris	44	8.93333	30	45	winter cereals	0	1
13	2024-02-13	09:10	2024-02-13 09:10:00	Anser anser	44	9.16667	4	44	other	0	1
13	2024-02-13	09:11	2024-02-13 09:11:00	Anser serrirostris	44	9.18333	20	44	other	0	1
13	2024-02-13	09:12	2024-02-13 09:12:00	Anser anser	44	9.2	11	44	winter cereals	0	1
13	2024-02-13	09:12	2024-02-13 09:12:00	Anser serrirostris	44	9.2	2	44	winter cereals	0	1
13	2024-02-13	09:13	2024-02-13 09:13:00	Anser anser	44	9.21667	6	44	grassland	0	1
14	2024-02-13	09:46	2024-02-13 09:46:00	Anser anser	44	9.76667	25	25	grassland	1	0	Yes	1	0	Anser anser
15	2024-02-13	09:56	2024-02-13 09:56:00	Anser anser	44	9.93333	17	17	grassland	1	0	Yes	1	0	Anser anser
16	2024-02-13	10:06	2024-02-13 10:06:00	Anser albifrons	44	10.1	3	71	other	0	1
16	2024-02-13	10:06	2024-02-13 10:06:00	Anser serrirostris	44	10.1	3	71	other	0	1
17	2024-02-13	10:06	2024-02-13 10:06:00	Anser anser	44	10.1	40	142	other	0	1
16	2024-02-13	10:07	2024-02-13 10:07:00	Anser anser	44	10.1167	45	71	grassland	1	0	Yes	1	0	Anser anser
16	2024-02-13	10:08	2024-02-13 10:08:00	Anser serrirostris	44	10.1333	20	71	grassland	0	1
17	2024-02-13	10:42	2024-02-13 10:42:00	Anser anser	44	10.7	27	142	winter cereals	4	0	Yes	4	0	Anser anser
17	2024-02-13	10:57	2024-02-13 10:57:00	Anser anser	44	10.95	75	142	grassland	1	0	Yes	1	0	Anser anser
18	2024-02-13	11:43	2024-02-13 11:43:00	Anser anser	44	11.7167	370	395	grassland	1	0	Yes	1	0	Anser anser
18	2024-02-13	11:44	2024-02-13 11:44:00	Anser albifrons	44	11.7333	15	395	grassland	0	1
18	2024-02-13	11:44	2024-02-13 11:44:00	Anser serrirostris	44	11.7333	10	395	grassland	0	1
19	2024-02-13	12:14	2024-02-13 12:14:00	Anser anser	44	12.2333	140	630	grassland	0	1
19	2024-02-13	12:19	2024-02-13 12:19:00	Anser albifrons	44	12.3167	30	630	grassland	0	1
19	2024-02-13	12:19	2024-02-13 12:19:00	Anser serrirostris	44	12.3167	450	630	grassland	1	0	Yes	1	0	Anser serrirostris
19	2024-02-13	12:29	2024-02-13 12:29:00	Anser anser	44	12.4833	8	630	winter cereals	1	0	Yes	1	0	Anser anser
20	2024-02-13	12:53	2024-02-13 12:53:00	Anser anser	44	12.8833	60	70	grassland	0	1
20	2024-02-13	12:54	2024-02-13 12:54:00	Anser albifrons	44	12.9	5	70	grassland	0	1
20	2024-02-13	12:54	2024-02-13 12:54:00	Anser serrirostris	44	12.9	5	70	grassland	0	1
21	2024-02-13	13:00	2024-02-13 13:00:00	Anser anser	44	13	45	214	other	1	0	Yes	1	0	Anser anser
21	2024-02-13	13:00	2024-02-13 13:00:00	Anser anser	44	13	17	214	grassland	0	1
21	2024-02-13	13:01	2024-02-13 13:01:00	Anser anser	44	13.0167	150	214	grassland	1	0	Yes	1	0	Anser anser
21	2024-02-13	13:02	2024-02-13 13:02:00	Anser serrirostris	44	13.0333	2	214	other	0	1
22	2024-02-13	14:25	2024-02-13 14:25:00	Anser anser	44	14.4167	23	26	grassland	1	0	Yes	1	0	Anser anser
22	2024-02-13	14:26	2024-02-13 14:26:00	Anser anser	44	14.4333	3	26	winter cereals	0	1
23	2024-02-13	14:33	2024-02-13 14:33:00	Anser albifrons	44	14.55	210	390	winter cereals	0	1
23	2024-02-13	14:33	2024-02-13 14:33:00	Anser anser	44	14.55	60	390	winter cereals	1	0	Yes	1	0	Anser anser
23	2024-02-13	14:35	2024-02-13 14:35:00	Anser serrirostris	44	14.5833	120	390	winter cereals	0	1
24	2024-02-13	14:58	2024-02-13 14:58:00	Anser anser	44	14.9667	54	54	grassland	2	0	Yes	2	0	Anser anser
25	2024-02-13	15:11	2024-02-13 15:11:00	Anser albifrons	44	15.1833	1	238	other	0	1
25	2024-02-13	15:11	2024-02-13 15:11:00	Anser serrirostris	44	15.1833	80	238	other	0	1
25	2024-02-13	15:12	2024-02-13 15:12:00	Anser albifrons	44	15.2	70	238	winter cereals	0	1
25	2024-02-13	15:12	2024-02-13 15:12:00	Anser serrirostris	44	15.2	80	238	winter cereals	0	1
25	2024-02-13	15:18	2024-02-13 15:18:00	Anser anser	44	15.3	7	238	other	0	1
26	2024-02-13	16:05	2024-02-13 16:05:00	Anser serrirostris	44	16.0833	430	1570	winter cereals	2	0	Yes	2	0	Anser serrirostris
26	2024-02-13	16:07	2024-02-13 16:07:00	Anser albifrons	44	16.1167	20	1570	winter cereals	0	1
26	2024-02-13	16:08	2024-02-13 16:08:00	Anser albifrons	44	16.1333	500	1570	winter cereals	0	1
26	2024-02-13	16:08	2024-02-13 16:08:00	Anser serrirostris	44	16.1333	600	1570	winter cereals	0	1
26	2024-02-13	16:09	2024-02-13 16:09:00	Branta leucopsis	44	16.15	17	1570	winter cereals	0	1
27	2024-02-18	10:27	2024-02-18 10:27:00	Anser albifrons	49	10.45	70	393	grassland	0	1
27	2024-02-18	10:27	2024-02-18 10:27:00	Anser serrirostris	49	10.45	220	393	grassland	1	0	Yes	1	0	Anser serrirostris
27	2024-02-18	10:46	2024-02-18 10:46:00	Anser anser	49	10.7667	2	393	grassland	0	1
27	2024-02-18	10:46	2024-02-18 10:46:00	Anser anser	49	10.7667	10	393	other	1	0	No	0	1	Anser serrirostris
27	2024-02-18	10:48	2024-02-18 10:48:00	Anser serrirostris	49	10.8	90	393	other	0	1
28	2024-02-18	11:25	2024-02-18 11:25:00	Anser serrirostris	49	11.4167	120	135	grassland	1	0	Yes	1	0	Anser serrirostris
28	2024-02-18	11:26	2024-02-18 11:26:00	Anser albifrons	49	11.4333	15	135	grassland	0	1
29	2024-02-18	12:09	2024-02-18 12:09:00	Anser serrirostris	49	12.15	420	461	grassland	1	0	Yes	1	0	Anser serrirostris
29	2024-02-18	12:10	2024-02-18 12:10:00	Anser albifrons	49	12.1667	40	461	grassland	0	1
30	2024-02-18	13:03	2024-02-18 13:03:00	Anser anser	49	13.05	110	130	grassland	1	0	Yes	1	0	Anser anser
30	2024-02-18	13:04	2024-02-18 13:04:00	Anser albifrons	49	13.0667	10	130	grassland	0	1
30	2024-02-18	13:04	2024-02-18 13:04:00	Anser serrirostris	49	13.0667	10	130	grassland	0	1
31	2024-02-18	13:09	2024-02-18 13:09:00	Anser serrirostris	49	13.15	5	35	grassland	0	1
31	2024-02-18	13:10	2024-02-18 13:10:00	Anser anser	49	13.1667	30	35	grassland	1	0	Yes	1	0	Anser anser
32	2024-02-18	13:26	2024-02-18 13:26:00	Anser anser	49	13.4333	10	481	grassland	0	1
32	2024-02-18	13:27	2024-02-18 13:27:00	Anser albifrons	49	13.45	200	481	grassland	0	1
32	2024-02-18	13:27	2024-02-18 13:27:00	Anser serrirostris	49	13.45	260	481	grassland	0	1
32	2024-02-18	13:27	2024-02-18 13:27:00	Branta leucopsis	49	13.45	11	481	grassland	0	1
33	2024-02-18	13:28	2024-02-18 13:28:00	Anser anser	49	13.4667	25	25	grassland	0	1
34	2024-02-18	13:49	2024-02-18 13:49:00	Anser albifrons	49	13.8167	350	570	winter cereals	0	1
34	2024-02-18	13:50	2024-02-18 13:50:00	Anser anser	49	13.8333	20	570	winter cereals	0	1
34	2024-02-18	13:50	2024-02-18 13:50:00	Anser serrirostris	49	13.8333	200	570	winter cereals	0	1
35	2024-02-18	14:01	2024-02-18 14:01:00	Anser anser	49	14.0167	10	30	winter cereals	0	1
35	2024-02-18	14:02	2024-02-18 14:02:00	Anser anser	49	14.0333	20	30	grassland	0	1
36	2024-02-18	14:14	2024-02-18 14:14:00	Anser anser	49	14.2333	20	22	grassland	1	0	Yes	1	0	Anser anser
36	2024-02-18	14:15	2024-02-18 14:15:00	Anser anser	49	14.25	2	22	winter cereals	0	1
37	2024-02-18	14:24	2024-02-18 14:24:00	Anser anser	49	14.4	80	83	grassland	2	0	Yes	2	0	Anser anser
37	2024-02-18	14:30	2024-02-18 14:30:00	Anser albifrons	49	14.5	3	83	grassland	0	1
38	2024-02-18	14:52	2024-02-18 14:52:00	Anser albifrons	49	14.8667	350	530	grassland	1	0	Yes	1	0	Anser albifrons
38	2024-02-18	14:53	2024-02-18 14:53:00	Anser anser	49	14.8833	30	530	grassland	1	0	Yes	1	0	Anser anser
38	2024-02-18	14:54	2024-02-18 14:54:00	Anser serrirostris	49	14.9	150	530	grassland	0	1
39	2024-02-18	15:18	2024-02-18 15:18:00	Anser albifrons	49	15.3	70	140	grassland	0	1
39	2024-02-18	15:19	2024-02-18 15:19:00	Anser serrirostris	49	15.3167	70	140	grassland	0	1
40	2024-02-21	09:16	2024-02-21 09:16:00	Anser serrirostris	52	9.26667	9	56	grassland	0	1
40	2024-02-21	09:17	2024-02-21 09:17:00	Anser anser	52	9.28333	47	56	grassland	1	0	Yes	1	0	Anser anser
41	2024-02-21	10:04	2024-02-21 10:04:00	Anser anser	52	10.0667	8	8	winter cereals	1	0	Yes	1	0	Anser anser
42	2024-02-21	10:15	2024-02-21 10:15:00	Anser anser	52	10.25	19	40	grassland	0	1
42	2024-02-21	10:16	2024-02-21 10:16:00	Anser albifrons	52	10.2667	3	40	grassland	0	1
42	2024-02-21	10:16	2024-02-21 10:16:00	Anser serrirostris	52	10.2667	18	40	grassland	0	1
43	2024-02-21	10:30	2024-02-21 10:30:00	Anser anser	52	10.5	10	10	grassland	0	1
44	2024-02-21	10:50	2024-02-21 10:50:00	Anser serrirostris	52	10.8333	300	331	grassland	0	1
44	2024-02-21	10:51	2024-02-21 10:51:00	Anser albifrons	52	10.85	30	331	grassland	0	1
45	2024-02-21	11:12	2024-02-21 11:12:00	Anser anser	52	11.2	17	17	grassland	1	0	Yes	1	0	Anser anser
46	2024-02-21	11:35	2024-02-21 11:35:00	Anser serrirostris	52	11.5833	10	65	grassland	0	1
46	2024-02-21	11:36	2024-02-21 11:36:00	Anser albifrons	52	11.6	5	65	grassland	0	1
46	2024-02-21	11:36	2024-02-21 11:36:00	Anser anser	52	11.6	50	65	grassland	1	0	No	0	1	Anser serrirostris
47	2024-02-21	11:50	2024-02-21 11:50:00	Anser anser	52	11.8333	7	7	winter cereals	0	1
48	2024-02-21	12:09	2024-02-21 12:09:00	Anser albifrons	52	12.15	750	995	grassland	1	0	Yes	1	0	Anser albifrons
48	2024-02-21	12:09	2024-02-21 12:09:00	Anser serrirostris	52	12.15	220	995	grassland	1	0	Yes	1	0	Anser serrirostris
48	2024-02-21	12:12	2024-02-21 12:12:00	Branta leucopsis	52	12.2	23	995	grassland	0	1
48	2024-02-21	12:30	2024-02-21 12:30:00	Anser anser	52	12.5	1	995	grassland	0	1
49	2024-02-21	13:07	2024-02-21 13:07:00	Anser albifrons	52	13.1167	300	307	winter cereals	1	0	Yes	1	0	Anser albifrons
49	2024-02-21	13:07	2024-02-21 13:07:00	Anser serrirostris	52	13.1167	5	307	winter cereals	0	1
49	2024-02-21	13:08	2024-02-21 13:08:00	Anser anser	52	13.1333	2	307	winter cereals	0	1
50	2024-02-21	13:20	2024-02-21 13:20:00	Anser anser	52	13.3333	35	35	grassland	4	0	Yes	4	0	Anser anser
51	2024-02-21	13:26	2024-02-21 13:26:00	Anser anser	52	13.4333	42	42	grassland	0	1
52	2024-02-21	13:41	2024-02-21 13:41:00	Anser anser	52	13.6833	14	14	grassland	3	0	Yes	3	0	Anser anser
53	2024-02-21	13:51	2024-02-21 13:51:00	Anser anser	52	13.85	25	85	grassland	0	1
53	2024-02-21	13:52	2024-02-21 13:52:00	Anser albifrons	52	13.8667	60	85	grassland	1	0	Yes	1	0	Anser albifrons
54	2024-02-21	14:03	2024-02-21 14:03:00	Anser anser	52	14.05	40	72	grassland	6	0	Yes	6	0	Anser anser
54	2024-02-21	14:03	2024-02-21 14:03:00	Anser serrirostris	52	14.05	30	72	grassland	1	0	Yes	1	0	Anser serrirostris
55	2024-02-21	14:24	2024-02-21 14:24:00	Anser albifrons	52	14.4	7	15	winter cereals	0	1
55	2024-02-21	14:24	2024-02-21 14:24:00	Anser anser	52	14.4	8	15	winter cereals	0	1
56	2024-02-22	09:13	2024-02-22 09:13:00	Anser albifrons	53	9.21667	420	427	winter cereals	0	1
56	2024-02-22	09:14	2024-02-22 09:14:00	Anser anser	53	9.23333	2	427	winter cereals	0	1
56	2024-02-22	09:14	2024-02-22 09:14:00	Anser serrirostris	53	9.23333	5	427	winter cereals	0	1
57	2024-02-22	09:31	2024-02-22 09:31:00	Anser albifrons	53	9.51667	600	608	winter cereals	2	0	Yes	2	0	Anser albifrons
57	2024-02-22	09:32	2024-02-22 09:32:00	Anser serrirostris	53	9.53333	4	608	winter cereals	0	1
57	2024-02-22	09:33	2024-02-22 09:33:00	Branta leucopsis	53	9.55	4	608	winter cereals	0	1
58	2024-02-22	09:58	2024-02-22 09:58:00	Anser albifrons	53	9.96667	240	274	grassland	0	1
58	2024-02-22	09:59	2024-02-22 09:59:00	Anser anser	53	9.98333	30	274	grassland	1	0	Yes	1	0	Anser anser
58	2024-02-22	09:59	2024-02-22 09:59:00	Anser serrirostris	53	9.98333	4	274	grassland	0	1
59	2024-02-22	10:08	2024-02-22 10:08:00	Anser anser	53	10.1333	95	95	grassland	1	0	Yes	1	0	Anser anser
60	2024-02-22	10:38	2024-02-22 10:38:00	Anser albifrons	53	10.6333	20	40	grassland	0	1
60	2024-02-22	10:39	2024-02-22 10:39:00	Anser anser	53	10.65	20	40	grassland	6	0	Yes	6	0	Anser anser
61	2024-02-22	10:47	2024-02-22 10:47:00	Anser anser	53	10.7833	35	35	grassland	1	0	Yes	1	0	Anser anser
62	2024-02-22	11:06	2024-02-22 11:06:00	Anser anser	53	11.1	50	901	grassland	6	0	Yes	6	0	Anser anser
62	2024-02-22	11:07	2024-02-22 11:07:00	Anser albifrons	53	11.1167	800	901	grassland	1	0	Yes	1	0	Anser albifrons
62	2024-02-22	11:08	2024-02-22 11:08:00	Anser serrirostris	53	11.1333	50	901	grassland	0	1
62	2024-02-22	11:08	2024-02-22 11:08:00	Branta leucopsis	53	11.1333	1	901	grassland	0	1
63	2024-02-22	11:55	2024-02-22 11:55:00	Anser albifrons	53	11.9167	150	162	grassland	1	0	Yes	1	0	Anser albifrons
63	2024-02-22	11:55	2024-02-22 11:55:00	Anser serrirostris	53	11.9167	10	162	grassland	0	1
63	2024-02-22	11:56	2024-02-22 11:56:00	Anser anser	53	11.9333	2	162	grassland	0	1
64	2024-02-22	12:08	2024-02-22 12:08:00	Anser anser	53	12.1333	62	64	grassland	2	0	Yes	2	0	Anser anser
65	2024-02-22	12:42	2024-02-22 12:42:00	Anser albifrons	53	12.7	20	125	grassland	1	0	Yes	1	0	Anser albifrons
65	2024-02-22	12:42	2024-02-22 12:42:00	Anser anser	53	12.7	85	125	grassland	0	1
65	2024-02-22	12:42	2024-02-22 12:42:00	Anser serrirostris	53	12.7	20	125	grassland	0	1
66	2024-02-22	13:02	2024-02-22 13:02:00	Anser serrirostris	53	13.0333	100	960	grassland	2	0	Yes	2	0	Anser serrirostris
66	2024-02-22	13:03	2024-02-22 13:03:00	Anser anser	53	13.05	10	960	grassland	0	1
66	2024-02-22	13:10	2024-02-22 13:10:00	Anser albifrons	53	13.1667	850	960	grassland	4	0	Yes	4	0	Anser albifrons
67	2024-02-22	13:24	2024-02-22 13:24:00	Anser albifrons	53	13.4	60	75	grassland	0	1
67	2024-02-22	13:24	2024-02-22 13:24:00	Anser anser	53	13.4	15	75	grassland	1	0	Yes	1	0	Anser anser
68	2024-02-22	13:41	2024-02-22 13:41:00	Anser albifrons	53	13.6833	950	1054	grassland	0	1
68	2024-02-22	13:42	2024-02-22 13:42:00	Branta leucopsis	53	13.7	4	1054	grassland	0	1
68	2024-02-22	13:43	2024-02-22 13:43:00	Anser serrirostris	53	13.7167	100	1054	grassland	0	1
69	2024-02-22	14:25	2024-02-22 14:25:00	Anser anser	53	14.4167	75	75	winter cereals	1	0	Yes	1	0	Anser anser
70	2024-02-22	14:51	2024-02-22 14:51:00	Branta leucopsis	53	14.85	25	1177	grassland	0	1
70	2024-02-22	14:52	2024-02-22 14:52:00	Anser albifrons	53	14.8667	1000	1177	grassland	1	0	Yes	1	0	Anser albifrons
70	2024-02-22	14:52	2024-02-22 14:52:00	Anser serrirostris	53	14.8667	150	1177	grassland	0	1
71	2024-02-22	15:29	2024-02-22 15:29:00	Anser albifrons	53	15.4833	600	1063	grassland	1	0	Yes	1	0	Anser albifrons
71	2024-02-22	15:29	2024-02-22 15:29:00	Anser serrirostris	53	15.4833	200	1063	grassland	0	1
71	2024-02-22	15:31	2024-02-22 15:31:00	Anser albifrons	53	15.5167	250	1063	winter cereals	0	1
71	2024-02-22	15:31	2024-02-22 15:31:00	Anser serrirostris	53	15.5167	10	1063	winter cereals	0	1
72	2024-02-27	08:54	2024-02-27 08:54:00	Anser albifrons	58	8.9	1550	1602	grassland	1	0	Yes	1	0	Anser albifrons
72	2024-02-27	08:55	2024-02-27 08:55:00	Anser serrirostris	58	8.91667	50	1602	grassland	0	1
72	2024-02-27	08:55	2024-02-27 08:55:00	Branta leucopsis	58	8.91667	2	1602	grassland	0	1
73	2024-02-27	09:08	2024-02-27 09:08:00	Anser albifrons	58	9.13333	80	1530	other	0	1
73	2024-02-27	09:08	2024-02-27 09:08:00	Anser albifrons	58	9.13333	250	1530	winter cereals	0	1
73	2024-02-27	09:16	2024-02-27 09:16:00	Anser albifrons	58	9.26667	1200	1530	grassland	3	0	Yes	3	0	Anser albifrons
74	2024-02-27	09:46	2024-02-27 09:46:00	Anser albifrons	58	9.76667	6000	6011	grassland	3	0	Yes	3	0	Anser albifrons
74	2024-02-27	09:48	2024-02-27 09:48:00	Branta leucopsis	58	9.8	10	6011	grassland	0	1
75	2024-02-27	12:20	2024-02-27 12:20:00	Anser anser	58	12.3333	30	39	grassland	1	0	Yes	1	0	Anser anser
75	2024-02-27	12:21	2024-02-27 12:21:00	Anser serrirostris	58	12.35	9	39	grassland	0	1
76	2024-02-27	14:30	2024-02-27 14:30:00	Anser anser	58	14.5	31	59	grassland	1	0	Yes	1	0	Anser anser
76	2024-02-27	14:31	2024-02-27 14:31:00	Anser albifrons	58	14.5167	28	59	grassland	0	1
77	2024-02-27	15:06	2024-02-27 15:06:00	Anser albifrons	58	15.1	400	403	grassland	0	1
77	2024-02-27	15:06	2024-02-27 15:06:00	Anser serrirostris	58	15.1	1	403	grassland	0	1
77	2024-02-27	15:06	2024-02-27 15:06:00	Branta leucopsis	58	15.1	2	403	grassland	0	1
78	2024-02-27	15:23	2024-02-27 15:23:00	Anser albifrons	58	15.3833	1000	2011	grassland	1	0	No	0	1	Branta leucopsis
78	2024-02-27	15:23	2024-02-27 15:23:00	Branta leucopsis	58	15.3833	1000	2011	grassland	1	0	No	0	1	Anser albifrons
78	2024-02-27	15:24	2024-02-27 15:24:00	Anser serrirostris	58	15.4	10	2011	grassland	0	1
79	2024-02-27	15:33	2024-02-27 15:33:00	Branta leucopsis	58	15.55	4	456	grassland	0	1
79	2024-02-27	15:34	2024-02-27 15:34:00	Anser albifrons	58	15.5667	450	456	grassland	2	0	Yes	2	0	Anser albifrons
79	2024-02-27	15:34	2024-02-27 15:34:00	Anser anser	58	15.5667	2	456	grassland	0	1
80	2024-02-27	16:32	2024-02-27 16:32:00	Anser albifrons	58	16.5333	300	300	grassland	0	1
81	2024-02-28	08:47	2024-02-28 08:47:00	Anser anser	59	8.78333	18	25	grassland	1	0	Yes	1	0	Anser anser
81	2024-02-28	08:48	2024-02-28 08:48:00	Anser albifrons	59	8.8	4	25	grassland	0	1
82	2024-02-28	09:01	2024-02-28 09:01:00	Anser anser	59	9.01667	2	252	grassland	0	1
82	2024-02-28	09:02	2024-02-28 09:02:00	Anser albifrons	59	9.03333	250	252	grassland	1	0	Yes	1	0	Anser albifrons
83	2024-02-28	09:17	2024-02-28 09:17:00	Anser albifrons	59	9.28333	38	38	grassland	0	1
84	2024-02-28	09:40	2024-02-28 09:40:00	Anser anser	59	9.66667	2	242	grassland	0	1
84	2024-02-28	09:41	2024-02-28 09:41:00	Anser albifrons	59	9.68333	240	242	grassland	1	0	Yes	1	0	Anser albifrons
85	2024-02-28	09:52	2024-02-28 09:52:00	Anser anser	59	9.86667	11	26	other	0	1
85	2024-02-28	09:53	2024-02-28 09:53:00	Anser anser	59	9.88333	15	26	other	0	1
86	2024-02-28	10:22	2024-02-28 10:22:00	Anser anser	59	10.3667	14	14	grassland	1	0	Yes	1	0	Anser anser
87	2024-02-28	10:30	2024-02-28 10:30:00	Anser anser	59	10.5	16	16	grassland	0	1
88	2024-02-28	10:47	2024-02-28 10:47:00	Anser albifrons	59	10.7833	300	322	grassland	1	0	Yes	1	0	Anser albifrons
88	2024-02-28	10:47	2024-02-28 10:47:00	Branta leucopsis	59	10.7833	12	322	grassland	0	1
88	2024-02-28	10:48	2024-02-28 10:48:00	Anser anser	59	10.8	10	322	grassland	0	1
89	2024-02-28	11:12	2024-02-28 11:12:00	Anser albifrons	59	11.2	45	48	grassland	1	0	Yes	1	0	Anser albifrons
89	2024-02-28	11:14	2024-02-28 11:14:00	Anser anser	59	11.2333	2	48	grassland	0	1
90	2024-02-28	12:12	2024-02-28 12:12:00	Anser albifrons	59	12.2	510	542	grassland	1	0	Yes	1	0	Anser albifrons
90	2024-02-28	12:13	2024-02-28 12:13:00	Anser anser	59	12.2167	31	542	grassland	1	0	Yes	1	0	Anser anser
90	2024-02-28	12:13	2024-02-28 12:13:00	Anser serrirostris	59	12.2167	1	542	grassland	0	1
91	2024-02-28	12:28	2024-02-28 12:28:00	Anser albifrons	59	12.4667	40	67	grassland	0	1
91	2024-02-28	12:28	2024-02-28 12:28:00	Anser anser	59	12.4667	25	67	grassland	0	1
91	2024-02-28	12:29	2024-02-28 12:29:00	Anser serrirostris	59	12.4833	2	67	grassland	0	1
92	2024-02-28	12:38	2024-02-28 12:38:00	Anser albifrons	59	12.6333	5	52	grassland	0	1
92	2024-02-28	12:38	2024-02-28 12:38:00	Anser anser	59	12.6333	47	52	grassland	2	0	Yes	2	0	Anser anser
93	2024-02-28	13:06	2024-02-28 13:06:00	Anser anser	59	13.1	14	14	grassland	2	0	Yes	2	0	Anser anser
94	2024-02-28	13:17	2024-02-28 13:17:00	Anser anser	59	13.2833	48	48	grassland	0	1
95	2024-02-28	13:25	2024-02-28 13:25:00	Anser anser	59	13.4167	84	96	grassland	0	1
95	2024-02-28	13:26	2024-02-28 13:26:00	Anser albifrons	59	13.4333	4	96	grassland	0	1
95	2024-02-28	13:27	2024-02-28 13:27:00	Anser serrirostris	59	13.45	8	96	grassland	0	1
96	2024-02-28	13:53	2024-02-28 13:53:00	Anser serrirostris	59	13.8833	150	401	winter cereals	0	1
96	2024-02-28	13:54	2024-02-28 13:54:00	Anser albifrons	59	13.9	250	401	winter cereals	0	1
97	2024-02-28	14:15	2024-02-28 14:15:00	Anser albifrons	59	14.25	270	280	grassland	1	0	No	0	1	Anser serrirostris
97	2024-02-28	14:15	2024-02-28 14:15:00	Anser serrirostris	59	14.25	10	280	grassland	0	1
98	2024-02-29	08:13	2024-02-29 08:13:00	Anser albifrons	60	8.21667	50	140	other	1	0	Yes	1	0	Anser albifrons
98	2024-02-29	08:14	2024-02-29 08:14:00	Anser albifrons	60	8.23333	90	140	other	1	0	No	0	1	Anser serrirostris
99	2024-02-29	09:12	2024-02-29 09:12:00	Anser albifrons	60	9.2	2900	3215	grassland	2	0	Yes	2	0	Anser albifrons
99	2024-02-29	09:12	2024-02-29 09:12:00	Branta leucopsis	60	9.2	1	3215	grassland	0	1
99	2024-02-29	09:18	2024-02-29 09:18:00	Anser anser	60	9.3	10	3215	grassland	0	1
99	2024-02-29	09:19	2024-02-29 09:19:00	Anser serrirostris	60	9.31667	300	3215	grassland	1	0	Yes	1	0	Anser serrirostris
100	2024-02-29	10:44	2024-02-29 10:44:00	Anser serrirostris	60	10.7333	18	18	winter cereals	0	1
101	2024-02-29	10:58	2024-02-29 10:58:00	Anser serrirostris	60	10.9667	45	87	other	2	0	Yes	2	0	Anser serrirostris
101	2024-02-29	11:00	2024-02-29 11:00:00	Anser albifrons	60	11	40	87	winter cereals	2	0	Yes	2	0	Anser albifrons
101	2024-02-29	11:00	2024-02-29 11:00:00	Anser anser	60	11	1	87	other	0	1
102	2024-02-29	11:47	2024-02-29 11:47:00	Anser anser	60	11.7833	29	46	grassland	0	1
102	2024-02-29	11:49	2024-02-29 11:49:00	Anser albifrons	60	11.8167	15	46	grassland	0	1
103	2024-02-29	12:02	2024-02-29 12:02:00	Anser anser	60	12.0333	60	60	grassland	1	0	Yes	1	0	Anser anser
104	2024-02-29	12:17	2024-02-29 12:17:00	Branta leucopsis	60	12.2833	12	414	grassland	1	0	Yes	1	0	Branta leucopsis
104	2024-02-29	12:19	2024-02-29 12:19:00	Anser albifrons	60	12.3167	400	414	grassland	2	0	Yes	2	0	Anser albifrons
104	2024-02-29	12:19	2024-02-29 12:19:00	Anser anser	60	12.3167	2	414	grassland	0	1
105	2024-02-29	12:31	2024-02-29 12:31:00	Anser anser	60	12.5167	22	22	grassland	0	1
106	2024-02-29	12:46	2024-02-29 12:46:00	Anser anser	60	12.7667	50	50	grassland	6	0	Yes	6	0	Anser anser
107	2024-03-05	08:44	2024-03-05 08:44:00	Anser albifrons	65	8.73333	810	825	grassland	3	0	Yes	3	0	Anser albifrons
107	2024-03-05	08:45	2024-03-05 08:45:00	Anser anser	65	8.75	15	825	grassland	0	1
108	2024-03-05	09:03	2024-03-05 09:03:00	Anser albifrons	65	9.05	100	100	grassland	2	0	Yes	2	0	Anser albifrons
109	2024-03-05	09:20	2024-03-05 09:20:00	Anser anser	65	9.33333	10	16	grassland	1	0	Yes	1	0	Anser anser
109	2024-03-05	09:21	2024-03-05 09:21:00	Anser anser	65	9.35	6	16	other	0	1
110	2024-03-05	10:22	2024-03-05 10:22:00	Anser serrirostris	65	10.3667	10	10	winter cereals	0	1
111	2024-03-05	10:37	2024-03-05 10:37:00	Anser serrirostris	65	10.6167	34	40	grassland	0	1
111	2024-03-05	10:38	2024-03-05 10:38:00	Anser anser	65	10.6333	5	40	grassland	0	1
112	2024-03-05	10:55	2024-03-05 10:55:00	Anser albifrons	65	10.9167	180	200	grassland	1	0	Yes	1	0	Anser albifrons
112	2024-03-05	10:56	2024-03-05 10:56:00	Anser anser	65	10.9333	20	200	grassland	0	1
113	2024-03-05	11:25	2024-03-05 11:25:00	Anser albifrons	65	11.4167	24	40	grassland	1	0	Yes	1	0	Anser albifrons
113	2024-03-05	11:26	2024-03-05 11:26:00	Anser anser	65	11.4333	16	40	grassland	1	0	No	0	1	Anser albifrons
114	2024-03-05	12:16	2024-03-05 12:16:00	Anser albifrons	65	12.2667	3300	3339	grassland	5	0	Yes	5	0	Anser albifrons
114	2024-03-05	12:16	2024-03-05 12:16:00	Anser anser	65	12.2667	10	3339	grassland	0	1
114	2024-03-05	12:16	2024-03-05 12:16:00	Branta leucopsis	65	12.2667	28	3339	grassland	1	0	Yes	1	0	Branta leucopsis
114	2024-03-05	12:40	2024-03-05 12:40:00	Anser serrirostris	65	12.6667	1	3339	grassland	0	1
115	2024-03-05	13:04	2024-03-05 13:04:00	Anser albifrons	65	13.0667	120	161	grassland	1	0	Yes	1	0	Anser albifrons
115	2024-03-05	13:05	2024-03-05 13:05:00	Anser anser	65	13.0833	40	161	grassland	1	0	Yes	1	0	Anser anser
115	2024-03-05	13:05	2024-03-05 13:05:00	Anser serrirostris	65	13.0833	1	161	grassland	0	1
116	2024-03-05	14:12	2024-03-05 14:12:00	Anser albifrons	65	14.2	110	150	winter cereals	1	0	Yes	1	0	Anser albifrons
116	2024-03-05	14:12	2024-03-05 14:12:00	Anser anser	65	14.2	25	150	winter cereals	0	1
116	2024-03-05	14:13	2024-03-05 14:13:00	Anser albifrons	65	14.2167	10	150	other	0	1
116	2024-03-05	14:13	2024-03-05 14:13:00	Anser anser	65	14.2167	5	150	other	0	1
117	2024-03-05	14:25	2024-03-05 14:25:00	Anser albifrons	65	14.4167	460	464	grassland	1	0	Yes	1	0	Anser albifrons
117	2024-03-05	14:26	2024-03-05 14:26:00	Anser anser	65	14.4333	4	464	grassland	0	1
118	2024-03-05	16:02	2024-03-05 16:02:00	Anser albifrons	65	16.0333	200	200	grassland	4	0	Yes	4	0	Anser albifrons
119	2024-03-05	16:11	2024-03-05 16:11:00	Anser anser	65	16.1833	30	30	grassland	1	0	Yes	1	0	Anser anser
120	2024-03-05	16:23	2024-03-05 16:23:00	Anser anser	65	16.3833	65	70	grassland	0	1
120	2024-03-05	16:24	2024-03-05 16:24:00	Anser albifrons	65	16.4	5	70	grassland	0	1
121	2024-03-05	16:34	2024-03-05 16:34:00	Anser anser	65	16.5667	45	45	grassland	6	0	Yes	6	0	Anser anser
122	2024-03-05	16:42	2024-03-05 16:42:00	Anser albifrons	65	16.7	370	377	grassland	4	0	Yes	4	0	Anser albifrons
122	2024-03-05	16:42	2024-03-05 16:42:00	Anser anser	65	16.7	7	377	grassland	0	1
123	2024-03-05	17:14	2024-03-05 17:14:00	Anser serrirostris	65	17.2333	100	725	winter cereals	0	1
123	2024-03-05	17:15	2024-03-05 17:15:00	Anser albifrons	65	17.25	350	725	grassland	1	0	Yes	1	0	Anser albifrons
123	2024-03-05	17:15	2024-03-05 17:15:00	Anser albifrons	65	17.25	200	725	winter cereals	2	0	Yes	2	0	Anser albifrons
123	2024-03-05	17:16	2024-03-05 17:16:00	Anser serrirostris	65	17.2667	70	725	grassland	0	1
123	2024-03-05	17:16	2024-03-05 17:16:00	Branta leucopsis	65	17.2667	5	725	grassland	1	0	Yes	1	0	Branta leucopsis
124	2024-03-06	09:34	2024-03-06 09:34:00	Anser serrirostris	66	9.56667	80	85	winter cereals	1	0	Yes	1	0	Anser serrirostris
124	2024-03-06	09:35	2024-03-06 09:35:00	Anser albifrons	66	9.58333	5	85	winter cereals	0	1
125	2024-03-06	10:34	2024-03-06 10:34:00	Anser albifrons	66	10.5667	650	800	winter cereals	3	0	Yes	3	0	Anser albifrons
125	2024-03-06	10:36	2024-03-06 10:36:00	Anser serrirostris	66	10.6	150	800	winter cereals	1	0	Yes	1	0	Anser serrirostris
126	2024-03-06	11:08	2024-03-06 11:08:00	Anser albifrons	66	11.1333	1000	1068	grassland	4	0	Yes	4	0	Anser albifrons
126	2024-03-06	11:08	2024-03-06 11:08:00	Anser serrirostris	66	11.1333	50	1068	grassland	0	1
126	2024-03-06	11:08	2024-03-06 11:08:00	Branta leucopsis	66	11.1333	18	1068	grassland	2	0	Yes	2	0	Branta leucopsis
127	2024-03-06	11:31	2024-03-06 11:31:00	Anser anser	66	11.5167	23	23	grassland	1	0	Yes	1	0	Anser anser
128	2024-03-06	11:57	2024-03-06 11:57:00	Anser anser	66	11.95	7	7	grassland	0	1
129	2024-03-06	11:58	2024-03-06 11:58:00	Anser anser	66	11.9667	16	16	grassland	0	1
130	2024-03-06	11:58	2024-03-06 11:58:00	Anser anser	66	11.9667	11	11	grassland	0	1
131	2024-03-06	11:58	2024-03-06 11:58:00	Anser anser	66	11.9667	11	11	grassland	0	1
132	2024-03-06	12:39	2024-03-06 12:39:00	Anser anser	66	12.65	17	17	grassland	4	0	Yes	4	0	Anser anser
133	2024-03-06	12:50	2024-03-06 12:50:00	Anser anser	66	12.8333	35	35	grassland	1	0	Yes	1	0	Anser anser
134	2024-03-06	13:01	2024-03-06 13:01:00	Anser anser	66	13.0167	25	26	grassland	2	0	Yes	2	0	Anser anser
134	2024-03-06	13:02	2024-03-06 13:02:00	Anser albifrons	66	13.0333	1	26	grassland	0	1
135	2024-03-06	13:30	2024-03-06 13:30:00	Anser anser	66	13.5	28	28	grassland	1	0	Yes	1	0	Anser anser
136	2024-03-06	14:50	2024-03-06 14:50:00	Anser albifrons	66	14.8333	2100	2220	grassland	4	0	Yes	4	0	Anser albifrons
136	2024-03-06	14:50	2024-03-06 14:50:00	Anser anser	66	14.8333	10	2220	grassland	0	1
136	2024-03-06	14:50	2024-03-06 14:50:00	Branta leucopsis	66	14.8333	10	2220	grassland	1	0	Yes	1	0	Branta leucopsis
136	2024-03-06	14:51	2024-03-06 14:51:00	Anser serrirostris	66	14.85	100	2220	grassland	0	1
137	2024-03-06	15:14	2024-03-06 15:14:00	Anser albifrons	66	15.2333	700	705	grassland	1	0	Yes	1	0	Anser albifrons
137	2024-03-06	15:15	2024-03-06 15:15:00	Anser serrirostris	66	15.25	5	705	grassland	0	1
138	2024-03-06	15:35	2024-03-06 15:35:00	Anser albifrons	66	15.5833	460	560	grassland	1	0	Yes	1	0	Anser albifrons
138	2024-03-06	15:36	2024-03-06 15:36:00	Anser serrirostris	66	15.6	100	560	grassland	0	1
139	2024-03-06	16:04	2024-03-06 16:04:00	Anser albifrons	66	16.0667	1600	1646	grassland	2	0	Yes	2	0	Anser albifrons
139	2024-03-06	16:05	2024-03-06 16:05:00	Anser anser	66	16.0833	10	1646	grassland	0	1
139	2024-03-06	16:05	2024-03-06 16:05:00	Anser serrirostris	66	16.0833	30	1646	grassland	0	1
139	2024-03-06	16:05	2024-03-06 16:05:00	Branta leucopsis	66	16.0833	6	1646	grassland	0	1
140	2024-03-06	16:25	2024-03-06 16:25:00	Anser anser	66	16.4167	12	12	winter cereals	2	0	Yes	2	0	Anser anser
141	2024-03-06	16:46	2024-03-06 16:46:00	Anser albifrons	66	16.7667	650	1251	winter cereals	3	0	Yes	3	0	Anser albifrons
141	2024-03-06	16:47	2024-03-06 16:47:00	Anser serrirostris	66	16.7833	600	1251	winter cereals	3	0	Yes	3	0	Anser serrirostris
142	2024-03-07	09:17	2024-03-07 09:17:00	Anser albifrons	67	9.28333	220	331	grassland	1	0	No	0	1	Anser serrirostris
142	2024-03-07	09:17	2024-03-07 09:17:00	Anser serrirostris	67	9.28333	220	331	grassland	1	0	Yes	1	0	Anser serrirostris
142	2024-03-07	09:19	2024-03-07 09:19:00	Anser albifrons	67	9.31667	110	331	grassland	1	0	Yes	1	0	Anser albifrons
143	2024-03-07	12:20	2024-03-07 12:20:00	Anser albifrons	67	12.3333	680	686	grassland	2	0	Yes	2	0	Anser albifrons
143	2024-03-07	12:20	2024-03-07 12:20:00	Branta leucopsis	67	12.3333	6	686	grassland	0	1
144	2024-03-07	13:19	2024-03-07 13:19:00	Anser albifrons	67	13.3167	1000	1001	grassland	5	0	Yes	5	0	Anser albifrons
144	2024-03-07	13:19	2024-03-07 13:19:00	Anser serrirostris	67	13.3167	1	1001	grassland	0	1
145	2024-03-07	13:20	2024-03-07 13:20:00	Anser anser	67	13.3333	10	10	grassland	0	1
146	2024-03-07	14:10	2024-03-07 14:10:00	Anser albifrons	67	14.1667	15	48	grassland	0	1
146	2024-03-07	14:10	2024-03-07 14:10:00	Anser anser	67	14.1667	33	48	grassland	3	0	Yes	3	0	Anser anser
147	2024-03-07	14:55	2024-03-07 14:55:00	Anser anser	67	14.9167	75	75	winter cereals	2	0	Yes	2	0	Anser anser
148	2024-03-07	15:44	2024-03-07 15:44:00	Anser albifrons	67	15.7333	900	922	grassland	2	0	Yes	2	0	Anser albifrons
148	2024-03-07	15:44	2024-03-07 15:44:00	Branta leucopsis	67	15.7333	10	922	grassland	0	1
148	2024-03-07	15:45	2024-03-07 15:45:00	Anser anser	67	15.75	10	922	grassland	1	0	Yes	1	0	Anser anser
148	2024-03-07	15:45	2024-03-07 15:45:00	Anser serrirostris	67	15.75	1	922	grassland	0	1
149	2024-03-07	16:11	2024-03-07 16:11:00	Anser anser	67	16.1833	14	20	grassland	0	1
149	2024-03-07	16:12	2024-03-07 16:12:00	Anser serrirostris	67	16.2	6	20	grassland	0	1
150	2024-03-07	16:22	2024-03-07 16:22:00	Anser anser	67	16.3667	31	31	grassland	5	0	Yes	5	0	Anser anser
151	2024-03-07	16:32	2024-03-07 16:32:00	Anser anser	67	16.5333	21	21	grassland	5	0	Yes	5	0	Anser anser
152	2024-03-07	16:55	2024-03-07 16:55:00	Anser albifrons	67	16.9167	800	2102	grassland	2	0	Yes	2	0	Anser albifrons
152	2024-03-07	16:55	2024-03-07 16:55:00	Anser serrirostris	67	16.9167	1300	2102	grassland	3	0	Yes	3	0	Anser serrirostris
153	2024-03-12	09:39	2024-03-12 09:39:00	Anser serrirostris	72	9.65	500	700	grassland	4	0	Yes	4	0	Anser serrirostris
153	2024-03-12	09:40	2024-03-12 09:40:00	Anser albifrons	72	9.66667	100	700	grassland	1	0	No	0	1	Anser serrirostris
153	2024-03-12	09:40	2024-03-12 09:40:00	Anser albifrons	72	9.66667	100	700	grassland	1	0	Yes	1	0	Anser albifrons
154	2024-03-12	09:55	2024-03-12 09:55:00	Anser albifrons	72	9.91667	450	653	grassland	3	0	Yes	3	0	Anser albifrons
154	2024-03-12	09:55	2024-03-12 09:55:00	Anser serrirostris	72	9.91667	200	653	grassland	0	1
154	2024-03-12	10:06	2024-03-12 10:06:00	Branta leucopsis	72	10.1	2	653	grassland	0	1
155	2024-03-12	10:21	2024-03-12 10:21:00	Anser albifrons	72	10.35	40	185	grassland	0	1
155	2024-03-12	10:22	2024-03-12 10:22:00	Anser serrirostris	72	10.3667	10	185	other	0	1
155	2024-03-12	10:22	2024-03-12 10:22:00	Anser serrirostris	72	10.3667	120	185	grassland	1	0	Yes	1	0	Anser serrirostris
156	2024-03-12	10:55	2024-03-12 10:55:00	Anser albifrons	72	10.9167	350	350	grassland	2	0	Yes	2	0	Anser albifrons
157	2024-03-12	11:05	2024-03-12 11:05:00	Anser anser	72	11.0833	19	46	winter cereals	2	0	Yes	2	0	Anser anser
157	2024-03-12	11:05	2024-03-12 11:05:00	Anser anser	72	11.0833	27	46	grassland	0	1
158	2024-03-12	11:39	2024-03-12 11:39:00	Anser albifrons	72	11.65	650	661	grassland	1	0	Yes	1	0	Anser albifrons
158	2024-03-12	11:40	2024-03-12 11:40:00	Branta leucopsis	72	11.6667	9	661	grassland	1	0	Yes	1	0	Branta leucopsis
159	2024-03-12	12:15	2024-03-12 12:15:00	Anser anser	72	12.25	20	590	grassland	0	1
159	2024-03-12	12:15	2024-03-12 12:15:00	Anser serrirostris	72	12.25	20	590	grassland	0	1
159	2024-03-12	12:16	2024-03-12 12:16:00	Anser albifrons	72	12.2667	550	590	grassland	1	0	Yes	1	0	Anser albifrons
160	2024-03-12	12:42	2024-03-12 12:42:00	Anser anser	72	12.7	32	56	grassland	1	0	Yes	1	0	Anser anser
160	2024-03-12	12:42	2024-03-12 12:42:00	Branta leucopsis	72	12.7	4	56	grassland	1	0	Yes	1	0	Branta leucopsis
160	2024-03-12	12:43	2024-03-12 12:43:00	Anser albifrons	72	12.7167	20	56	grassland	1	0	Yes	1	0	Anser albifrons
161	2024-03-12	12:54	2024-03-12 12:54:00	Anser anser	72	12.9	29	33	grassland	1	0	Yes	1	0	Anser anser
161	2024-03-12	12:55	2024-03-12 12:55:00	Anser albifrons	72	12.9167	4	33	grassland	0	1
162	2024-03-12	13:17	2024-03-12 13:17:00	Anser anser	72	13.2833	26	27	grassland	3	0	Yes	3	0	Anser anser
162	2024-03-12	13:18	2024-03-12 13:18:00	Anser albifrons	72	13.3	1	27	grassland	0	1
163	2024-03-12	13:33	2024-03-12 13:33:00	Anser albifrons	72	13.55	700	702	grassland	4	0	Yes	4	0	Anser albifrons
163	2024-03-12	13:34	2024-03-12 13:34:00	Branta leucopsis	72	13.5667	2	702	grassland	0	1
164	2024-03-12	13:46	2024-03-12 13:46:00	Anser albifrons	72	13.7667	600	601	grassland	3	0	Yes	3	0	Anser albifrons
165	2024-03-12	14:50	2024-03-12 14:50:00	Anser albifrons	72	14.8333	49	61	grassland	2	0	Yes	2	0	Anser albifrons
165	2024-03-12	14:51	2024-03-12 14:51:00	Anser anser	72	14.85	8	61	grassland	1	0	Yes	1	0	Anser anser
165	2024-03-12	14:51	2024-03-12 14:51:00	Branta leucopsis	72	14.85	4	61	grassland	0	1
166	2024-03-12	15:00	2024-03-12 15:00:00	Anser albifrons	72	15	13	22	grassland	0	1
166	2024-03-12	15:01	2024-03-12 15:01:00	Anser anser	72	15.0167	9	22	grassland	1	0	Yes	1	0	Anser anser
167	2024-03-12	15:10	2024-03-12 15:10:00	Anser anser	72	15.1667	24	24	grassland	0	1
168	2024-03-12	15:27	2024-03-12 15:27:00	Anser albifrons	72	15.45	220	220	grassland	3	0	Yes	3	0	Anser albifrons
169	2024-03-12	15:40	2024-03-12 15:40:00	Anser albifrons	72	15.6667	270	490	winter cereals	3	0	Yes	3	0	Anser albifrons
169	2024-03-12	15:41	2024-03-12 15:41:00	Anser serrirostris	72	15.6833	220	490	winter cereals	2	0	Yes	2	0	Anser serrirostris
170	2024-03-12	15:50	2024-03-12 15:50:00	Anser albifrons	72	15.8333	400	411	winter cereals	1	0	Yes	1	0	Anser albifrons
170	2024-03-12	15:50	2024-03-12 15:50:00	Anser serrirostris	72	15.8333	10	411	winter cereals	0	1
171	2024-03-13	10:29	2024-03-13 10:29:00	Anser albifrons	73	10.4833	110	271	grassland	1	0	No	0	1	Anser serrirostris
171	2024-03-13	10:29	2024-03-13 10:29:00	Anser serrirostris	73	10.4833	110	271	grassland	1	0	Yes	1	0	Anser serrirostris
171	2024-03-13	10:31	2024-03-13 10:31:00	Anser albifrons	73	10.5167	50	271	grassland	1	0	Yes	1	0	Anser albifrons
172	2024-03-13	10:59	2024-03-13 10:59:00	Anser albifrons	73	10.9833	900	906	grassland	2	0	Yes	2	0	Anser albifrons
172	2024-03-13	10:59	2024-03-13 10:59:00	Branta leucopsis	73	10.9833	6	906	grassland	0	1
173	2024-03-13	11:15	2024-03-13 11:15:00	Anser albifrons	73	11.25	1100	1100	grassland	4	0	Yes	4	0	Anser albifrons
174	2024-03-13	12:36	2024-03-13 12:36:00	Anser albifrons	73	12.6	1000	1001	grassland	4	0	Yes	4	0	Anser albifrons
175	2024-03-13	13:31	2024-03-13 13:31:00	Anser albifrons	73	13.5167	1650	1652	grassland	1	0	Yes	1	0	Anser albifrons
175	2024-03-13	13:31	2024-03-13 13:31:00	Branta leucopsis	73	13.5167	2	1652	grassland	0	1
176	2024-03-13	13:56	2024-03-13 13:56:00	Anser albifrons	73	13.9333	500	528	winter cereals	1	0	Yes	1	0	Anser albifrons
176	2024-03-13	13:56	2024-03-13 13:56:00	Branta leucopsis	73	13.9333	16	528	winter cereals	0	1
176	2024-03-13	13:57	2024-03-13 13:57:00	Anser anser	73	13.95	2	528	winter cereals	0	1
176	2024-03-13	13:57	2024-03-13 13:57:00	Anser serrirostris	73	13.95	10	528	winter cereals	0	1
177	2024-03-13	14:50	2024-03-13 14:50:00	Anser anser	73	14.8333	15	19	grassland	2	0	Yes	2	0	Anser anser
177	2024-03-13	14:51	2024-03-13 14:51:00	Anser albifrons	73	14.85	4	19	grassland	0	1
178	2024-03-13	15:07	2024-03-13 15:07:00	Anser anser	73	15.1167	42	49	grassland	2	0	Yes	2	0	Anser anser
178	2024-03-13	15:08	2024-03-13 15:08:00	Anser albifrons	73	15.1333	7	49	grassland	0	1
179	2024-03-13	15:15	2024-03-13 15:15:00	Anser anser	73	15.25	22	38	grassland	1	0	Yes	1	0	Anser anser
179	2024-03-13	15:16	2024-03-13 15:16:00	Anser albifrons	73	15.2667	12	38	grassland	0	1
179	2024-03-13	15:16	2024-03-13 15:16:00	Branta leucopsis	73	15.2667	4	38	grassland	1	0	Yes	1	0	Branta leucopsis
180	2024-03-13	15:36	2024-03-13 15:36:00	Anser anser	73	15.6	8	18	grassland	2	0	Yes	2	0	Anser anser
180	2024-03-13	15:37	2024-03-13 15:37:00	Anser albifrons	73	15.6167	10	18	grassland	0	1
181	2024-03-13	15:45	2024-03-13 15:45:00	Anser anser	73	15.75	16	17	grassland	0	1
181	2024-03-13	15:46	2024-03-13 15:46:00	Anser albifrons	73	15.7667	1	17	grassland	0	1
182	2024-03-13	15:57	2024-03-13 15:57:00	Anser albifrons	73	15.95	810	922	winter cereals	0	1
182	2024-03-13	15:58	2024-03-13 15:58:00	Anser albifrons	73	15.9667	70	922	winter cereals	1	0	Yes	1	0	Anser albifrons
182	2024-03-13	15:58	2024-03-13 15:58:00	Branta leucopsis	73	15.9667	7	922	winter cereals	0	1
182	2024-03-13	15:58	2024-03-13 15:58:00	Branta leucopsis	73	15.9667	35	922	winter cereals	0	1
183	2024-03-13	16:15	2024-03-13 16:15:00	Anser albifrons	73	16.25	3000	3005	winter cereals	8	0	Yes	8	0	Anser albifrons
183	2024-03-13	16:16	2024-03-13 16:16:00	Anser anser	73	16.2667	2	3005	winter cereals	0	1
183	2024-03-13	16:16	2024-03-13 16:16:00	Branta leucopsis	73	16.2667	2	3005	winter cereals	0	1
184	2024-03-13	16:24	2024-03-13 16:24:00	Anser albifrons	73	16.4	260	260	grassland	0	1
185	2024-03-13	16:38	2024-03-13 16:38:00	Anser albifrons	73	16.6333	40	60	winter cereals	0	1
185	2024-03-13	16:38	2024-03-13 16:38:00	Anser anser	73	16.6333	17	60	winter cereals	1	0	Yes	1	0	Anser anser
185	2024-03-13	16:39	2024-03-13 16:39:00	Anser anser	73	16.65	3	60	grassland	0	1
186	2024-03-14	08:20	2024-03-14 08:20:00	Anser albifrons	74	8.33333	5	19	grassland	0	1
186	2024-03-14	08:20	2024-03-14 08:20:00	Anser anser	74	8.33333	7	19	grassland	1	0	No	0	1	Anser albifrons
186	2024-03-14	08:20	2024-03-14 08:20:00	Anser anser	74	8.33333	7	19	grassland	1	0	Yes	1	0	Anser anser
187	2024-03-14	09:03	2024-03-14 09:03:00	Anser anser	74	9.05	13	13	grassland	3	0	Yes	3	0	Anser anser
188	2024-03-14	09:58	2024-03-14 09:58:00	Anser albifrons	74	9.96667	450	521	grassland	2	0	Yes	2	0	Anser albifrons
188	2024-03-14	10:00	2024-03-14 10:00:00	Anser serrirostris	74	10	70	521	grassland	0	1
189	2024-03-14	11:07	2024-03-14 11:07:00	Branta leucopsis	74	11.1167	16	2717	grassland	0	1
189	2024-03-14	11:08	2024-03-14 11:08:00	Anser albifrons	74	11.1333	2500	2717	grassland	3	0	Yes	3	0	Anser albifrons
189	2024-03-14	11:08	2024-03-14 11:08:00	Anser serrirostris	74	11.1333	200	2717	grassland	0	1
190	2024-03-14	12:08	2024-03-14 12:08:00	Anser anser	74	12.1333	14	18	grassland	1	0	Yes	1	0	Anser anser
190	2024-03-14	12:09	2024-03-14 12:09:00	Anser serrirostris	74	12.15	4	18	grassland	0	1
191	2024-03-14	12:57	2024-03-14 12:57:00	Anser albifrons	74	12.95	1050	1075	grassland	1	0	Yes	1	0	Anser albifrons
191	2024-03-14	12:57	2024-03-14 12:57:00	Branta leucopsis	74	12.95	25	1075	grassland	2	0	Yes	2	0	Branta leucopsis
192	2024-03-14	13:27	2024-03-14 13:27:00	Anser albifrons	74	13.45	650	659	grassland	2	0	Yes	2	0	Anser albifrons
192	2024-03-14	13:27	2024-03-14 13:27:00	Branta leucopsis	74	13.45	9	659	grassland	0	1
193	2024-03-14	13:47	2024-03-14 13:47:00	Anser anser	74	13.7833	7	7	grassland	0	1
194	2024-03-14	14:12	2024-03-14 14:12:00	Anser albifrons	74	14.2	10	45	grassland	0	1
194	2024-03-14	14:12	2024-03-14 14:12:00	Anser anser	74	14.2	25	45	grassland	0	1
194	2024-03-14	14:12	2024-03-14 14:12:00	Anser serrirostris	74	14.2	10	45	grassland	0	1
195	2024-03-14	14:54	2024-03-14 14:54:00	Anser albifrons	74	14.9	150	201	winter cereals	1	0	Yes	1	0	Anser albifrons
195	2024-03-14	14:54	2024-03-14 14:54:00	Anser serrirostris	74	14.9	50	201	winter cereals	1	0	Yes	1	0	Anser serrirostris
196	2024-03-14	15:04	2024-03-14 15:04:00	Anser albifrons	74	15.0667	1300	1353	grassland	2	0	Yes	2	0	Anser albifrons
196	2024-03-14	15:05	2024-03-14 15:05:00	Anser serrirostris	74	15.0833	50	1353	grassland	0	1
197	2024-03-14	15:28	2024-03-14 15:28:00	Anser albifrons	74	15.4667	3500	3551	grassland	5	0	Yes	5	0	Anser albifrons
197	2024-03-14	15:29	2024-03-14 15:29:00	Anser serrirostris	74	15.4833	50	3551	grassland	0	1
198	2024-03-14	15:38	2024-03-14 15:38:00	Anser albifrons	74	15.6333	550	600	grassland	0	1
198	2024-03-14	15:38	2024-03-14 15:38:00	Anser serrirostris	74	15.6333	50	600	grassland	0	1
199	2024-03-19	08:11	2024-03-19 08:11:00	Anser albifrons	79	8.18333	5500	5503	grassland	7	0	Yes	7	0	Anser albifrons
199	2024-03-19	08:12	2024-03-19 08:12:00	Anser anser	79	8.2	1	5503	grassland	0	1
199	2024-03-19	08:12	2024-03-19 08:12:00	Branta leucopsis	79	8.2	2	5503	grassland	0	1
200	2024-03-19	09:43	2024-03-19 09:43:00	Anser albifrons	79	9.71667	1400	1402	grassland	4	0	Yes	4	0	Anser albifrons
200	2024-03-19	09:43	2024-03-19 09:43:00	Anser serrirostris	79	9.71667	2	1402	grassland	0	1
201	2024-03-19	11:17	2024-03-19 11:17:00	Anser albifrons	79	11.2833	4300	4310	grassland	2	0	Yes	2	0	Anser albifrons
201	2024-03-19	11:18	2024-03-19 11:18:00	Branta leucopsis	79	11.3	10	4310	grassland	0	1
202	2024-03-19	12:36	2024-03-19 12:36:00	Anser albifrons	79	12.6	2650	2652	grassland	2	0	Yes	2	0	Anser albifrons
202	2024-03-19	12:37	2024-03-19 12:37:00	Branta leucopsis	79	12.6167	2	2652	grassland	0	1
203	2024-03-19	13:26	2024-03-19 13:26:00	Anser albifrons	79	13.4333	1700	1711	grassland	3	0	Yes	3	0	Anser albifrons
203	2024-03-19	13:31	2024-03-19 13:31:00	Branta leucopsis	79	13.5167	8	1711	grassland	0	1
203	2024-03-19	13:32	2024-03-19 13:32:00	Anser serrirostris	79	13.5333	2	1711	grassland	1	0	No	0	1	Anser albifrons
204	2024-03-19	14:01	2024-03-19 14:01:00	Anser albifrons	79	14.0167	280	380	winter cereals	3	0	Yes	3	0	Anser albifrons
204	2024-03-19	14:01	2024-03-19 14:01:00	Anser serrirostris	79	14.0167	100	380	winter cereals	1	0	No	0	1	Anser albifrons
205	2024-03-19	14:48	2024-03-19 14:48:00	Anser albifrons	79	14.8	2650	2722	winter cereals	2	0	Yes	2	0	Anser albifrons
205	2024-03-19	14:48	2024-03-19 14:48:00	Branta leucopsis	79	14.8	2	2722	winter cereals	0	1
205	2024-03-19	14:49	2024-03-19 14:49:00	Anser albifrons	79	14.8167	10	2722	other	0	1
205	2024-03-19	14:49	2024-03-19 14:49:00	Anser serrirostris	79	14.8167	10	2722	other	0	1
205	2024-03-19	14:49	2024-03-19 14:49:00	Anser serrirostris	79	14.8167	50	2722	winter cereals	0	1
206	2024-03-19	15:43	2024-03-19 15:43:00	Anser albifrons	79	15.7167	55	75	grassland	0	1
206	2024-03-19	15:44	2024-03-19 15:44:00	Anser serrirostris	79	15.7333	20	75	grassland	0	1
207	2024-03-19	16:01	2024-03-19 16:01:00	Anser albifrons	79	16.0167	500	600	grassland	3	0	Yes	3	0	Anser albifrons
207	2024-03-19	16:02	2024-03-19 16:02:00	Anser serrirostris	79	16.0333	100	600	grassland	0	1
208	2024-03-19	16:30	2024-03-19 16:30:00	Anser albifrons	79	16.5	850	1305	grassland	0	1
208	2024-03-19	16:30	2024-03-19 16:30:00	Anser albifrons	79	16.5	450	1305	winter cereals	1	0	Yes	1	0	Anser albifrons
208	2024-03-19	16:30	2024-03-19 16:30:00	Anser serrirostris	79	16.5	5	1305	grassland	0	1
209	2024-03-19	16:43	2024-03-19 16:43:00	Anser albifrons	79	16.7167	13	38	grassland	0	1
209	2024-03-19	16:43	2024-03-19 16:43:00	Anser anser	79	16.7167	25	38	grassland	0	1
210	2024-03-19	16:59	2024-03-19 16:59:00	Anser anser	79	16.9833	10	557	grassland	0	1
210	2024-03-19	17:00	2024-03-19 17:00:00	Anser albifrons	79	17	520	557	grassland	0	1
210	2024-03-19	17:00	2024-03-19 17:00:00	Anser serrirostris	79	17	1	557	grassland	0	1
210	2024-03-19	17:00	2024-03-19 17:00:00	Branta leucopsis	79	17	15	557	grassland	0	1
210	2024-03-19	17:01	2024-03-19 17:01:00	Anser serrirostris	79	17.0167	10	557	other	0	1
211	2024-03-19	17:13	2024-03-19 17:13:00	Anser albifrons	79	17.2167	920	920	grassland	2	0	Yes	2	0	Anser albifrons
212	2024-03-20	09:00	2024-03-20 09:00:00	Anser albifrons	80	9	1100	1500	winter cereals	3	0	Yes	3	0	Anser albifrons
212	2024-03-20	09:01	2024-03-20 09:01:00	Anser albifrons	80	9.01667	400	1500	grassland	2	0	Yes	2	0	Anser albifrons
213	2024-03-20	09:47	2024-03-20 09:47:00	Anser albifrons	80	9.78333	700	1570	winter cereals	3	0	Yes	3	0	Anser albifrons
213	2024-03-20	09:47	2024-03-20 09:47:00	Branta leucopsis	80	9.78333	1	1570	winter cereals	0	1
213	2024-03-20	09:48	2024-03-20 09:48:00	Anser albifrons	80	9.8	50	1570	other	1	0	Yes	1	0	Anser albifrons
213	2024-03-20	09:48	2024-03-20 09:48:00	Anser albifrons	80	9.8	800	1570	grassland	3	0	Yes	3	0	Anser albifrons
213	2024-03-20	09:49	2024-03-20 09:49:00	Branta leucopsis	80	9.81667	19	1570	grassland	0	1
214	2024-03-20	10:06	2024-03-20 10:06:00	Anser anser	80	10.1	7	7	grassland	0	1
215	2024-03-20	10:15	2024-03-20 10:15:00	Anser serrirostris	80	10.25	12	12	winter cereals	0	1
216	2024-03-20	10:32	2024-03-20 10:32:00	Anser albifrons	80	10.5333	500	513	other	1	0	Yes	1	0	Anser albifrons
216	2024-03-20	10:33	2024-03-20 10:33:00	Anser serrirostris	80	10.55	10	513	other	0	1
216	2024-03-20	10:33	2024-03-20 10:33:00	Anser serrirostris	80	10.55	3	513	winter cereals	0	1
217	2024-03-20	10:54	2024-03-20 10:54:00	Anser albifrons	80	10.9	600	1208	grassland	2	0	Yes	2	0	Anser albifrons
217	2024-03-20	10:54	2024-03-20 10:54:00	Branta leucopsis	80	10.9	5	1208	grassland	0	1
217	2024-03-20	10:55	2024-03-20 10:55:00	Anser albifrons	80	10.9167	600	1208	winter cereals	0	1
217	2024-03-20	10:55	2024-03-20 10:55:00	Branta leucopsis	80	10.9167	3	1208	winter cereals	0	1
218	2024-03-20	11:22	2024-03-20 11:22:00	Anser anser	80	11.3667	7	7	grassland	0	1
219	2024-03-20	11:49	2024-03-20 11:49:00	Anser albifrons	80	11.8167	210	240	grassland	0	1
219	2024-03-20	11:49	2024-03-20 11:49:00	Anser albifrons	80	11.8167	10	240	winter cereals	1	0	Yes	1	0	Anser albifrons
219	2024-03-20	11:49	2024-03-20 11:49:00	Anser serrirostris	80	11.8167	10	240	grassland	0	1
219	2024-03-20	11:50	2024-03-20 11:50:00	Anser serrirostris	80	11.8333	10	240	winter cereals	1	0	Yes	1	0	Anser serrirostris
220	2024-03-20	12:03	2024-03-20 12:03:00	Anser albifrons	80	12.05	3600	3610	grassland	5	0	Yes	5	0	Anser albifrons
220	2024-03-20	12:03	2024-03-20 12:03:00	Branta leucopsis	80	12.05	6	3610	grassland	0	1
220	2024-03-20	12:04	2024-03-20 12:04:00	Anser anser	80	12.0667	4	3610	grassland	0	1
221	2024-03-20	12:42	2024-03-20 12:42:00	Anser albifrons	80	12.7	1000	1001	grassland	13	0	Yes	13	0	Anser albifrons
221	2024-03-20	12:42	2024-03-20 12:42:00	Branta leucopsis	80	12.7	1	1001	winter cereals	0	1
222	2024-03-20	14:42	2024-03-20 14:42:00	Anser anser	80	14.7	15	17	grassland	0	1
222	2024-03-20	14:43	2024-03-20 14:43:00	Anser albifrons	80	14.7167	2	17	grassland	0	1
223	2024-03-20	15:02	2024-03-20 15:02:00	Anser albifrons	80	15.0333	1100	2400	other	1	0	Yes	1	0	Anser albifrons
223	2024-03-20	15:03	2024-03-20 15:03:00	Anser albifrons	80	15.05	1300	2400	grassland	3	0	Yes	3	0	Anser albifrons
224	2024-03-21	07:51	2024-03-21 07:51:00	Anser albifrons	81	7.85	4600	4604	grassland	10	0	Yes	10	0	Anser albifrons
224	2024-03-21	08:37	2024-03-21 08:37:00	Anser serrirostris	81	8.61667	4	4604	grassland	0	1
225	2024-03-21	08:47	2024-03-21 08:47:00	Anser albifrons	81	8.78333	3500	3506	grassland	3	0	Yes	3	0	Anser albifrons
225	2024-03-21	08:48	2024-03-21 08:48:00	Branta leucopsis	81	8.8	6	3506	grassland	0	1
226	2024-03-21	09:18	2024-03-21 09:18:00	Anser albifrons	81	9.3	1100	1104	grassland	3	0	Yes	3	0	Anser albifrons
226	2024-03-21	09:18	2024-03-21 09:18:00	Branta leucopsis	81	9.3	4	1104	grassland	0	1
227	2024-03-21	11:45	2024-03-21 11:45:00	Anser serrirostris	81	11.75	200	351	winter cereals	0	1
227	2024-03-21	11:46	2024-03-21 11:46:00	Anser albifrons	81	11.7667	150	351	winter cereals	3	0	Yes	3	0	Anser albifrons
228	2024-03-21	13:13	2024-03-21 13:13:00	Anser albifrons	81	13.2167	32	34	grassland	4	0	Yes	4	0	Anser albifrons
228	2024-03-21	13:13	2024-03-21 13:13:00	Anser anser	81	13.2167	2	34	grassland	0	1
229	2024-03-21	13:42	2024-03-21 13:42:00	Anser anser	81	13.7	17	17	grassland	1	0	Yes	1	0	Anser anser
230	2024-03-21	14:12	2024-03-21 14:12:00	Anser anser	81	14.2	5	5	grassland	2	0	Yes	2	0	Anser anser
231	2024-03-21	14:24	2024-03-21 14:24:00	Anser anser	81	14.4	13	13	grassland	1	0	Yes	1	0	Anser anser
232	2024-03-21	15:15	2024-03-21 15:15:00	Anser albifrons	81	15.25	730	730	other	5	0	Yes	5	0	Anser albifrons
233	2024-03-21	15:38	2024-03-21 15:38:00	Anser albifrons	81	15.6333	170	207	grassland	6	0	Yes	6	0	Anser albifrons
233	2024-03-21	15:38	2024-03-21 15:38:00	Anser albifrons	81	15.6333	30	207	winter cereals	1	0	Yes	1	0	Anser albifrons
233	2024-03-21	15:39	2024-03-21 15:39:00	Anser anser	81	15.65	7	207	grassland	0	1
234	2024-03-21	15:52	2024-03-21 15:52:00	Anser albifrons	81	15.8667	500	500	grassland	2	0	Yes	2	0	Anser albifrons
235	2024-03-21	16:07	2024-03-21 16:07:00	Anser albifrons	81	16.1167	16	48	winter cereals	1	0	Yes	1	0	Anser albifrons
235	2024-03-21	16:07	2024-03-21 16:07:00	Anser anser	81	16.1167	32	48	winter cereals	3	0	Yes	3	0	Anser anser
236	2024-03-21	16:30	2024-03-21 16:30:00	Anser albifrons	81	16.5	100	1794	winter cereals	3	0	Yes	3	0	Anser albifrons
236	2024-03-21	16:31	2024-03-21 16:31:00	Anser serrirostris	81	16.5167	130	1794	winter cereals	0	1
236	2024-03-21	16:32	2024-03-21 16:32:00	Anser albifrons	81	16.5333	1550	1794	grassland	1	0	Yes	1	0	Anser albifrons
236	2024-03-21	16:32	2024-03-21 16:32:00	Anser serrirostris	81	16.5333	10	1794	grassland	0	1
236	2024-03-21	16:32	2024-03-21 16:32:00	Branta leucopsis	81	16.5333	4	1794	grassland	0	1
237	2024-03-21	16:52	2024-03-21 16:52:00	Anser albifrons	81	16.8667	1800	1803	grassland	6	0	Yes	6	0	Anser albifrons
237	2024-03-21	16:52	2024-03-21 16:52:00	Branta leucopsis	81	16.8667	3	1803	grassland	0	1
238	2024-03-21	17:11	2024-03-21 17:11:00	Anser albifrons	81	17.1833	1100	1151	winter cereals	0	1
238	2024-03-21	17:12	2024-03-21 17:12:00	Anser serrirostris	81	17.2	50	1151	winter cereals	0	1
238	2024-03-21	17:12	2024-03-21 17:12:00	Branta leucopsis	81	17.2	1	1151	winter cereals	0	1
239	2024-03-22	09:00	2024-03-22 09:00:00	Anser albifrons	82	9	1600	1600	grassland	5	0	Yes	5	0	Anser albifrons
240	2024-03-22	09:17	2024-03-22 09:17:00	Anser albifrons	82	9.28333	3300	3360	grassland	6	0	Yes	6	0	Anser albifrons
240	2024-03-22	09:18	2024-03-22 09:18:00	Branta leucopsis	82	9.3	60	3360	grassland	1	0	Yes	1	0	Branta leucopsis
241	2024-03-22	13:04	2024-03-22 13:04:00	Anser albifrons	82	13.0667	450	480	grassland	2	0	Yes	2	0	Anser albifrons
241	2024-03-22	13:05	2024-03-22 13:05:00	Anser serrirostris	82	13.0833	30	480	grassland	0	1
242	2024-03-22	14:17	2024-03-22 14:17:00	Anser anser	82	14.2833	10	13	grassland	0	1
242	2024-03-22	14:18	2024-03-22 14:18:00	Anser albifrons	82	14.3	3	13	grassland	0	1
243	2024-03-22	14:30	2024-03-22 14:30:00	Anser anser	82	14.5	19	19	grassland	1	0	Yes	1	0	Anser anser
244	2024-03-22	14:41	2024-03-22 14:41:00	Anser albifrons	82	14.6833	160	166	grassland	3	0	Yes	3	0	Anser albifrons
244	2024-03-22	14:41	2024-03-22 14:41:00	Anser anser	82	14.6833	6	166	grassland	0	1
245	2024-03-22	14:57	2024-03-22 14:57:00	Anser albifrons	82	14.95	50	65	grassland	0	1
245	2024-03-22	14:57	2024-03-22 14:57:00	Anser anser	82	14.95	15	65	grassland	0	1
246	2024-03-22	15:08	2024-03-22 15:08:00	Anser albifrons	82	15.1333	270	270	winter cereals	0	1
247	2024-03-22	15:24	2024-03-22 15:24:00	Anser albifrons	82	15.4	1000	1017	grassland	4	0	Yes	4	0	Anser albifrons
247	2024-03-22	15:25	2024-03-22 15:25:00	Branta leucopsis	82	15.4167	15	1017	grassland	0	1
247	2024-03-22	15:26	2024-03-22 15:26:00	Anser anser	82	15.4333	2	1017	grassland	0	1
248	2024-03-22	15:36	2024-03-22 15:36:00	Anser albifrons	82	15.6	900	936	grassland	2	0	Yes	2	0	Anser albifrons
248	2024-03-22	15:37	2024-03-22 15:37:00	Branta leucopsis	82	15.6167	36	936	grassland	2	0	Yes	2	0	Branta leucopsis
249	2024-03-22	16:13	2024-03-22 16:13:00	Anser anser	82	16.2167	23	23	grassland	1	0	Yes	1	0	Anser anser
250	2024-03-22	16:37	2024-03-22 16:37:00	Anser albifrons	82	16.6167	60	60	grassland	2	0	Yes	2	0	Anser albifrons
251	2024-03-22	16:58	2024-03-22 16:58:00	Anser albifrons	82	16.9667	2200	2200	grassland	1	0	Yes	1	0	Anser albifrons
252	2024-03-26	09:58	2024-03-26 09:58:00	Anser albifrons	86	9.96667	1500	1517	grassland	9	0	Yes	9	0	Anser albifrons
252	2024-03-26	09:59	2024-03-26 09:59:00	Branta leucopsis	86	9.98333	15	1517	grassland	0	1
253	2024-03-26	12:35	2024-03-26 12:35:00	Anser albifrons	86	12.5833	5	7	grassland	0	1
253	2024-03-26	12:36	2024-03-26 12:36:00	Anser serrirostris	86	12.6	2	7	grassland	0	1
254	2024-03-26	12:58	2024-03-26 12:58:00	Anser anser	86	12.9667	6	6	grassland	0	1
255	2024-03-26	13:14	2024-03-26 13:14:00	Anser albifrons	86	13.2333	250	400	grassland	1	0	Yes	1	0	Anser albifrons
255	2024-03-26	13:14	2024-03-26 13:14:00	Anser serrirostris	86	13.2333	150	400	grassland	2	0	No	0	2	Anser albifrons
256	2024-03-26	13:23	2024-03-26 13:23:00	Anser albifrons	86	13.3833	70	200	grassland	0	1
256	2024-03-26	13:23	2024-03-26 13:23:00	Anser serrirostris	86	13.3833	130	200	grassland	3	0	Yes	3	0	Anser serrirostris
257	2024-03-26	13:57	2024-03-26 13:57:00	Anser albifrons	86	13.95	180	205	grassland	1	0	Yes	1	0	Anser albifrons
257	2024-03-26	13:58	2024-03-26 13:58:00	Anser anser	86	13.9667	5	205	grassland	0	1
257	2024-03-26	13:58	2024-03-26 13:58:00	Anser serrirostris	86	13.9667	20	205	grassland	0	1
258	2024-03-26	14:19	2024-03-26 14:19:00	Anser albifrons	86	14.3167	260	280	grassland	2	0	Yes	2	0	Anser albifrons
258	2024-03-26	14:20	2024-03-26 14:20:00	Anser serrirostris	86	14.3333	20	280	grassland	0	1
259	2024-03-26	14:50	2024-03-26 14:50:00	Anser albifrons	86	14.8333	550	552	grassland	5	0	Yes	5	0	Anser albifrons
259	2024-03-26	14:51	2024-03-26 14:51:00	Branta leucopsis	86	14.85	2	552	grassland	0	1
260	2024-03-26	15:33	2024-03-26 15:33:00	Anser albifrons	86	15.55	150	154	grassland	5	0	Yes	5	0	Anser albifrons
260	2024-03-26	15:33	2024-03-26 15:33:00	Anser anser	86	15.55	4	154	grassland	0	1
261	2024-03-26	15:46	2024-03-26 15:46:00	Anser albifrons	86	15.7667	80	87	grassland	4	0	Yes	4	0	Anser albifrons
261	2024-03-26	15:46	2024-03-26 15:46:00	Anser anser	86	15.7667	5	87	grassland	0	1
261	2024-03-26	15:46	2024-03-26 15:46:00	Branta leucopsis	86	15.7667	2	87	grassland	0	1
262	2024-03-26	16:09	2024-03-26 16:09:00	Anser anser	86	16.15	4	4	grassland	2	0	Yes	2	0	Anser anser
263	2024-03-26	16:54	2024-03-26 16:54:00	Anser albifrons	86	16.9	600	607	grassland	3	0	Yes	3	0	Anser albifrons
263	2024-03-26	16:55	2024-03-26 16:55:00	Branta leucopsis	86	16.9167	6	607	grassland	0	1
264	2024-03-26	17:14	2024-03-26 17:14:00	Anser albifrons	86	17.2333	160	170	grassland	2	0	Yes	2	0	Anser albifrons
264	2024-03-26	17:14	2024-03-26 17:14:00	Anser anser	86	17.2333	10	170	grassland	1	0	Yes	1	0	Anser anser
265	2024-03-26	17:22	2024-03-26 17:22:00	Anser albifrons	86	17.3667	4	16	grassland	0	1
265	2024-03-26	17:22	2024-03-26 17:22:00	Anser anser	86	17.3667	12	16	grassland	3	0	Yes	3	0	Anser anser
266	2024-03-26	17:47	2024-03-26 17:47:00	Anser albifrons	86	17.7833	550	554	grassland	1	0	Yes	1	0	Anser albifrons
266	2024-03-26	17:48	2024-03-26 17:48:00	Anser anser	86	17.8	4	554	grassland	0	1
267	2024-03-27	10:19	2024-03-27 10:19:00	Anser anser	87	10.3167	3	3	grassland	0	1
268	2024-03-27	10:38	2024-03-27 10:38:00	Anser anser	87	10.6333	5	5	grassland	0	1
269	2024-03-27	11:07	2024-03-27 11:07:00	Anser anser	87	11.1167	9	9	grassland	1	0	Yes	1	0	Anser anser
270	2024-03-27	11:18	2024-03-27 11:18:00	Anser anser	87	11.3	4	4	grassland	0	1
271	2024-03-27	12:04	2024-03-27 12:04:00	Anser anser	87	12.0667	9	9	grassland	0	1
272	2024-03-27	12:56	2024-03-27 12:56:00	Anser anser	87	12.9333	10	10	grassland	3	0	Yes	3	0	Anser anser
273	2024-03-27	13:13	2024-03-27 13:13:00	Anser anser	87	13.2167	25	27	grassland	2	0	Yes	2	0	Anser anser
273	2024-03-27	13:14	2024-03-27 13:14:00	Anser albifrons	87	13.2333	2	27	grassland	0	1
274	2024-03-27	13:28	2024-03-27 13:28:00	Anser albifrons	87	13.4667	400	410	grassland	3	0	Yes	3	0	Anser albifrons
274	2024-03-27	13:28	2024-03-27 13:28:00	Branta leucopsis	87	13.4667	10	410	grassland	0	1
275	2024-03-27	13:59	2024-03-27 13:59:00	Anser albifrons	87	13.9833	4	26	grassland	1	0	Yes	1	0	Anser albifrons
275	2024-03-27	14:00	2024-03-27 14:00:00	Anser anser	87	14	22	26	grassland	0	1
276	2024-03-27	14:32	2024-03-27 14:32:00	Anser albifrons	87	14.5333	13	20	grassland	0	1
276	2024-03-27	14:32	2024-03-27 14:32:00	Anser anser	87	14.5333	7	20	grassland	0	1
277	2024-03-27	14:58	2024-03-27 14:58:00	Anser albifrons	87	14.9667	220	235	grassland	0	1
277	2024-03-27	14:58	2024-03-27 14:58:00	Anser anser	87	14.9667	15	235	grassland	0	1
278	2024-03-27	15:20	2024-03-27 15:20:00	Anser anser	87	15.3333	9	9	grassland	1	0	Yes	1	0	Anser anser
279	2024-03-27	15:51	2024-03-27 15:51:00	Anser albifrons	87	15.85	600	608	grassland	4	0	Yes	4	0	Anser albifrons
279	2024-03-27	15:51	2024-03-27 15:51:00	Branta leucopsis	87	15.85	8	608	grassland	0	1
280	2024-03-27	16:31	2024-03-27 16:31:00	Anser albifrons	87	16.5167	160	187	grassland	3	0	Yes	3	0	Anser albifrons
280	2024-03-27	16:32	2024-03-27 16:32:00	Anser anser	87	16.5333	25	187	grassland	0	1
280	2024-03-27	16:32	2024-03-27 16:32:00	Branta leucopsis	87	16.5333	2	187	grassland	0	1
281	2024-03-27	16:44	2024-03-27 16:44:00	Anser albifrons	87	16.7333	7	41	grassland	0	1
281	2024-03-27	16:44	2024-03-27 16:44:00	Anser anser	87	16.7333	34	41	grassland	4	0	Yes	4	0	Anser anser
282	2024-03-27	17:01	2024-03-27 17:01:00	Anser albifrons	87	17.0167	250	651	winter cereals	2	0	Yes	2	0	Anser albifrons
282	2024-03-27	17:01	2024-03-27 17:01:00	Anser serrirostris	87	17.0167	400	651	winter cereals	1	0	No	0	1	Anser albifrons
283	2024-03-27	17:07	2024-03-27 17:07:00	Anser serrirostris	87	17.1167	60	70	winter cereals	4	0	Yes	4	0	Anser serrirostris
283	2024-03-27	17:08	2024-03-27 17:08:00	Anser albifrons	87	17.1333	10	70	winter cereals	0	1
284	2024-03-27	17:14	2024-03-27 17:14:00	Anser albifrons	87	17.2333	150	400	winter cereals	0	1
284	2024-03-27	17:14	2024-03-27 17:14:00	Anser serrirostris	87	17.2333	250	400	winter cereals	2	0	Yes	2	0	Anser serrirostris
285	2024-03-28	08:36	2024-03-28 08:36:00	Anser albifrons	88	8.6	270	271	grassland	6	0	Yes	6	0	Anser albifrons
285	2024-03-28	08:37	2024-03-28 08:37:00	Anser albifrons	88	8.61667	1	271	grassland	0	1
286	2024-03-28	10:12	2024-03-28 10:12:00	Anser albifrons	88	10.2	80	190	grassland	0	1
286	2024-03-28	10:12	2024-03-28 10:12:00	Anser serrirostris	88	10.2	110	190	grassland	1	0	Yes	1	0	Anser serrirostris
287	2024-03-28	10:38	2024-03-28 10:38:00	Anser albifrons	88	10.6333	220	220	grassland	0	1
288	2024-03-28	11:00	2024-03-28 11:00:00	Anser albifrons	88	11	360	469	winter cereals	3	0	Yes	3	0	Anser albifrons
288	2024-03-28	11:01	2024-03-28 11:01:00	Anser serrirostris	88	11.0167	50	469	winter cereals	0	1
288	2024-03-28	11:02	2024-03-28 11:02:00	Anser albifrons	88	11.0333	50	469	other	0	1
288	2024-03-28	11:02	2024-03-28 11:02:00	Branta leucopsis	88	11.0333	5	469	other	0	1
288	2024-03-28	11:02	2024-03-28 11:02:00	Branta leucopsis	88	11.0333	4	469	winter cereals	0	1
289	2024-03-28	11:38	2024-03-28 11:38:00	Anser anser	88	11.6333	4	4	grassland	0	1
290	2024-03-28	12:31	2024-03-28 12:31:00	Anser albifrons	88	12.5167	230	230	grassland	1	0	Yes	1	0	Anser albifrons
291	2024-03-28	12:50	2024-03-28 12:50:00	Anser anser	88	12.8333	10	25	grassland	2	0	Yes	2	0	Anser anser
291	2024-03-28	13:34	2024-03-28 13:34:00	Anser anser	88	13.5667	13	25	grassland	1	0	Yes	1	0	Anser anser
291	2024-03-28	13:35	2024-03-28 13:35:00	Anser albifrons	88	13.5833	2	25	grassland	0	1
292	2024-03-28	13:56	2024-03-28 13:56:00	Anser anser	88	13.9333	5	5	grassland	0	1
293	2024-03-28	14:26	2024-03-28 14:26:00	Anser anser	88	14.4333	10	10	grassland	0	1
294	2024-03-28	14:49	2024-03-28 14:49:00	Anser albifrons	88	14.8167	1150	1176	grassland	3	0	Yes	3	0	Anser albifrons
294	2024-03-28	14:49	2024-03-28 14:49:00	Branta leucopsis	88	14.8167	21	1176	grassland	0	1
294	2024-03-28	14:50	2024-03-28 14:50:00	Anser anser	88	14.8333	2	1176	grassland	0	1
294	2024-03-28	15:10	2024-03-28 15:10:00	Anser albifrons	88	15.1667	1	1176	grassland	0	1
295	2024-03-28	15:36	2024-03-28 15:36:00	Anser albifrons	88	15.6	120	135	grassland	1	0	Yes	1	0	Anser albifrons
295	2024-03-28	15:36	2024-03-28 15:36:00	Anser anser	88	15.6	15	135	grassland	2	0	Yes	2	0	Anser anser
296	2024-03-28	16:14	2024-03-28 16:14:00	Anser albifrons	88	16.2333	30	140	grassland	0	1
296	2024-03-28	16:16	2024-03-28 16:16:00	Anser albifrons	88	16.2667	20	140	winter cereals	1	0	Yes	1	0	Anser albifrons
296	2024-03-28	16:16	2024-03-28 16:16:00	Anser serrirostris	88	16.2667	80	140	winter cereals	1	0	Yes	1	0	Anser serrirostris
296	2024-03-28	16:16	2024-03-28 16:16:00	Anser serrirostris	88	16.2667	10	140	grassland	0	1
297	2024-03-28	16:46	2024-03-28 16:46:00	Anser albifrons	88	16.7667	400	407	winter cereals	1	0	Yes	1	0	Anser albifrons
297	2024-03-28	16:46	2024-03-28 16:46:00	Anser serrirostris	88	16.7667	2	407	winter cereals	0	1
297	2024-03-28	16:47	2024-03-28 16:47:00	Branta leucopsis	88	16.7833	5	407	winter cereals	1	0	No	0	1	Anser albifrons
298	2024-03-28	17:06	2024-03-28 17:06:00	Anser albifrons	88	17.1	1700	1704	winter cereals	4	0	Yes	4	0	Anser albifrons
298	2024-03-28	17:06	2024-03-28 17:06:00	Branta leucopsis	88	17.1	4	1704	winter cereals	0	1
299	2024-04-02	09:52:42	2024-04-02 09:52:00	Anser anser	93	9.86667	3	3	grassland	0	1
300	2024-04-02	10:00:18	2024-04-02 10:00:00	Anser anser	93	10	4	4	grassland	0	1
301	2024-04-02	10:38:52	2024-04-02 10:38:00	Anser anser	93	10.6333	4	4	grassland	1	0	Yes	1	0	Anser anser
302	2024-04-02	10:53:04	2024-04-02 10:53:00	Anser anser	93	10.8833	9	9	grassland	0	1
303	2024-04-02	11:37:34	2024-04-02 11:37:00	Anser anser	93	11.6167	12	12	grassland	0	1
305	2024-04-02	11:49:02	2024-04-02 11:49:00	Anser anser	93	11.8167	7	7	grassland	1	0	Yes	1	0	Anser anser
304	2024-04-02	11:50:06	2024-04-02 11:50:00	Anser anser	93	11.8333	4	4	grassland	0	1
306	2024-04-02	12:09:00	2024-04-02 12:09:00	Anser anser	93	12.15	12	12	grassland	0	1
307	2024-04-02	12:24:20	2024-04-02 12:24:00	Anser anser	93	12.4	6	6	grassland	0	1
308	2024-04-02	12:57:50	2024-04-02 12:57:00	Anser anser	93	12.95	8	8	grassland	0	1
309	2024-04-02	13:08:24	2024-04-02 13:08:00	Anser anser	93	13.1333	100	105	grassland	0	1
309	2024-04-02	13:08:54	2024-04-02 13:08:00	Anser albifrons	93	13.1333	5	105	grassland	0	1
310	2024-04-02	13:46:36	2024-04-02 13:46:00	Anser anser	93	13.7667	20	24	grassland	0	1
311	2024-04-02	14:20:36	2024-04-02 14:20:00	Anser albifrons	93	14.3333	260	346	grassland	1	0	Yes	1	0	Anser albifrons
311	2024-04-02	14:21:14	2024-04-02 14:21:00	Anser anser	93	14.35	15	346	grassland	0	1
311	2024-04-02	14:21:30	2024-04-02 14:21:00	Branta leucopsis	93	14.35	71	346	grassland	1	0	Yes	1	0	Branta leucopsis
312	2024-04-02	14:29:00	2024-04-02 14:29:00	Anser anser	93	14.4833	7	7	grassland	0	1
313	2024-04-02	14:55:40	2024-04-02 14:55:00	Anser anser	93	14.9167	32	33	grassland	0	1
313	2024-04-02	14:56:20	2024-04-02 14:56:00	Anser albifrons	93	14.9333	1	33	grassland	0	1
314	2024-04-02	15:43:06	2024-04-02 15:43:00	Anser anser	93	15.7167	29	29	grassland	0	1
315	2024-04-02	15:53:24	2024-04-02 15:53:00	Anser anser	93	15.8833	12	41	winter cereals	0	1
315	2024-04-02	15:54:14	2024-04-02 15:54:00	Anser anser	93	15.9	18	41	other	0	1
315	2024-04-02	15:54:50	2024-04-02 15:54:00	Anser anser	93	15.9	11	41	other	0	1
316	2024-04-02	16:09:36	2024-04-02 16:09:00	Anser anser	93	16.15	45	45	grassland	0	1
317	2024-04-02	16:17:08	2024-04-02 16:17:00	Anser anser	93	16.2833	10	50	grassland	1	0	Yes	1	0	Anser anser
317	2024-04-02	16:17:42	2024-04-02 16:17:00	Anser albifrons	93	16.2833	40	50	grassland	0	1
318	2024-04-02	16:37:20	2024-04-02 16:37:00	Anser anser	93	16.6167	6	6	grassland	5	0	Yes	5	0	Anser anser
319	2024-04-03	07:37:04	2024-04-03 07:37:00	Anser anser	94	7.61667	5	5	grassland	1	0	Yes	1	0	Anser anser
320	2024-04-03	08:11:24	2024-04-03 08:11:00	Anser anser	94	8.18333	8	8	grassland	0	1
321	2024-04-03	12:30:44	2024-04-03 12:30:00	Anser anser	94	12.5	18	18	grassland	0	1
322	2024-04-03	12:31:06	2024-04-03 12:31:00	Anser anser	94	12.5167	9	10	grassland	1	0	Yes	1	0	Anser anser
322	2024-04-03	12:31:26	2024-04-03 12:31:00	Anser albifrons	94	12.5167	1	10	grassland	0	1
323	2024-04-03	12:37:56	2024-04-03 12:37:00	Anser anser	94	12.6167	5	7	grassland	0	1
323	2024-04-03	12:38:28	2024-04-03 12:38:00	Anser albifrons	94	12.6333	2	7	grassland	0	1
324	2024-04-03	12:54:12	2024-04-03 12:54:00	Anser albifrons	94	12.9	11	25	grassland	1	0	Yes	1	0	Anser albifrons
324	2024-04-03	13:38:16	2024-04-03 13:38:00	Anser anser	94	13.6333	14	25	grassland	1	0	Yes	1	0	Anser anser
325	2024-04-03	14:27:38	2024-04-03 14:27:00	Anser anser	94	14.45	10	10	grassland	1	0	Yes	1	0	Anser anser
326	2024-04-03	14:37:16	2024-04-03 14:37:00	Anser anser	94	14.6167	31	31	grassland	1	0	Yes	1	0	Anser anser
327	2024-04-03	15:29:22	2024-04-03 15:29:00	Anser anser	94	15.4833	30	48	grassland	0	1
327	2024-04-03	15:29:54	2024-04-03 15:29:00	Anser albifrons	94	15.4833	18	48	grassland	0	1
328	2024-04-03	15:38:56	2024-04-03 15:38:00	Anser albifrons	94	15.6333	110	169	grassland	0	1
328	2024-04-03	15:39:34	2024-04-03 15:39:00	Branta leucopsis	94	15.65	59	169	grassland	1	0	Yes	1	0	Branta leucopsis
329	2024-04-03	16:04:02	2024-04-03 16:04:00	Anser anser	94	16.0667	28	30	grassland	1	0	Yes	1	0	Anser anser
329	2024-04-03	16:04:30	2024-04-03 16:04:00	Anser albifrons	94	16.0667	2	30	grassland	0	1
330	2024-04-03	16:27:34	2024-04-03 16:27:00	Anser anser	94	16.45	39	39	grassland	0	1
331	2024-04-03	16:45:00	2024-04-03 16:45:00	Anser anser	94	16.75	21	41	other	0	1
331	2024-04-03	16:45:42	2024-04-03 16:45:00	Anser anser	94	16.75	14	41	winter cereals	0	1
331	2024-04-03	16:46:50	2024-04-03 16:46:00	Anser anser	94	16.7667	4	41	grassland	0	1
331	2024-04-03	16:47:28	2024-04-03 16:47:00	Anser albifrons	94	16.7833	2	41	grassland	0	1
332	2024-04-03	16:58:56	2024-04-03 16:58:00	Anser serrirostris	94	16.9667	40	40	other	1	0	Yes	1	0	Anser serrirostris
333	2024-04-03	17:33:18	2024-04-03 17:33:00	Anser serrirostris	94	17.55	60	60	grassland	0	1
334	2024-04-03	17:34:28	2024-04-03 17:34:00	Anser serrirostris	94	17.5667	320	375	other	1	0	Yes	1	0	Anser serrirostris
334	2024-04-03	17:35:12	2024-04-03 17:35:00	Anser serrirostris	94	17.5833	40	375	grassland	0	1
334	2024-04-03	17:35:58	2024-04-03 17:35:00	Anser albifrons	94	17.5833	10	375	grassland	0	1
334	2024-04-03	17:36:16	2024-04-03 17:36:00	Anser albifrons	94	17.6	5	375	other	0	1
335	2024-04-03	17:49:56	2024-04-03 17:49:00	Anser serrirostris	94	17.8167	140	140	winter cereals	4	0	Yes	4	0	Anser serrirostris
336	2024-04-08	12:23:40	2024-04-08 12:23:00	Anser anser	99	12.3833	12	12	grassland	0	1
337	2024-04-08	13:37:32	2024-04-08 13:37:00	Anser anser	99	13.6167	5	5	grassland	0	1
338	2024-04-08	13:50:54	2024-04-08 13:50:00	Anser anser	99	13.8333	2	4	grassland	0	1
338	2024-04-08	13:51:16	2024-04-08 13:51:00	Anser albifrons	99	13.85	2	4	grassland	0	1
339	2024-04-08	14:39:22	2024-04-08 14:39:00	Anser anser	99	14.65	3	3	grassland	0	1
340	2024-04-08	15:14:04	2024-04-08 15:14:00	Anser anser	99	15.2333	8	8	grassland	0	1
341	2024-04-08	15:20:46	2024-04-08 15:20:00	Anser anser	99	15.3333	7	7	grassland	0	1
342	2024-04-08	16:28:32	2024-04-08 16:28:00	Anser serrirostris	99	16.4667	520	560	grassland	2	0	Yes	2	0	Anser serrirostris
342	2024-04-08	16:29:08	2024-04-08 16:29:00	Anser albifrons	99	16.4833	20	560	grassland	0	1
342	2024-04-08	16:29:28	2024-04-08 16:29:00	Anser anser	99	16.4833	20	560	grassland	1	0	No	0	1	Anser serrirostris
343	2024-04-08	17:14:06	2024-04-08 17:14:00	Anser anser	99	17.2333	38	38	grassland	2	0	Yes	2	0	Anser anser
344	2024-04-08	17:22:18	2024-04-08 17:22:00	Anser anser	99	17.3667	37	37	grassland	0	1
345	2024-04-09	11:02:32	2024-04-09 11:02:00	Anser anser	100	11.0333	29	29	grassland	2	0	Yes	2	0	Anser anser
346	2024-04-09	12:11:04	2024-04-09 12:11:00	Anser anser	100	12.1833	9	9	grassland	0	1
347	2024-04-09	13:21:28	2024-04-09 13:21:00	Anser anser	100	13.35	5	5	grassland	0	1
348	2024-04-09	14:05:04	2024-04-09 14:05:00	Anser anser	100	14.0833	6	6	grassland	0	1
349	2024-04-09	15:45:36	2024-04-09 15:45:00	Anser anser	100	15.75	35	35	grassland	0	1
350	2024-04-09	15:51:58	2024-04-09 15:51:00	Anser anser	100	15.85	4	14	grassland	0	1
350	2024-04-09	16:06:00	2024-04-09 16:06:00	Anser anser	100	16.1	10	14	grassland	1	0	Yes	1	0	Anser anser
351	2024-04-09	17:50:40	2024-04-09 17:50:00	Anser anser	100	17.8333	7	7	grassland	0	1
352	2024-04-09	18:17:04	2024-04-09 18:17:00	Anser anser	100	18.2833	14	14	grassland	2	0	Yes	2	0	Anser anser
353	2024-04-09	18:42:02	2024-04-09 18:42:00	Anser albifrons	100	18.7	25	30	grassland	2	0	Yes	2	0	Anser albifrons
353	2024-04-09	18:43:26	2024-04-09 18:43:00	Branta leucopsis	100	18.7167	2	30	grassland	0	1
353	2024-04-09	18:44:10	2024-04-09 18:44:00	Anser anser	100	18.7333	3	30	grassland	0	1
354	2024-04-10	07:35:20	2024-04-10 07:35:00	Anser anser	101	7.58333	7	7	grassland	0	1
355	2024-04-10	09:01:32	2024-04-10 09:01:00	Anser anser	101	9.01667	7	7	grassland	1	0	Yes	1	0	Anser anser
356	2024-04-10	11:22:48	2024-04-10 11:22:00	Anser anser	101	11.3667	5	5	grassland	0	1
357	2024-04-10	11:35:52	2024-04-10 11:35:00	Anser serrirostris	101	11.5833	310	320	grassland	4	0	Yes	4	0	Anser serrirostris
357	2024-04-10	11:36:50	2024-04-10 11:36:00	Anser albifrons	101	11.6	10	320	grassland	0	1
358	2024-04-10	13:01:26	2024-04-10 13:01:00	Anser albifrons	101	13.0167	100	807	grassland	1	0	No	0	1	Anser serrirostris
358	2024-04-10	13:01:26	2024-04-10 13:01:00	Anser albifrons	101	13.0167	100	807	grassland	4	0	Yes	4	0	Anser albifrons
358	2024-04-10	13:02:12	2024-04-10 13:02:00	Anser serrirostris	101	13.0333	600	807	grassland	6	0	Yes	6	0	Anser serrirostris
358	2024-04-10	13:02:48	2024-04-10 13:02:00	Branta leucopsis	101	13.0333	7	807	grassland	0	1
359	2024-04-10	13:21:26	2024-04-10 13:21:00	Anser serrirostris	101	13.35	150	219	grassland	0	1
359	2024-04-10	13:21:50	2024-04-10 13:21:00	Anser albifrons	101	13.35	20	219	grassland	0	1
359	2024-04-10	13:22:12	2024-04-10 13:22:00	Anser anser	101	13.3667	4	219	grassland	0	1
359	2024-04-10	16:05:50	2024-04-10 16:05:00	Anser anser	101	16.0833	45	219	grassland	0	1
360	2024-04-10	16:58:26	2024-04-10 16:58:00	Anser anser	101	16.9667	10	10	grassland	5	0	Yes	5	0	Anser anser
361	2024-04-10	17:16:10	2024-04-10 17:16:00	Anser anser	101	17.2667	16	16	grassland	0	1

## Sheet: Info
variable	description
flock_id	Identifier grouping records from the same flock context (same site/day and continuous flock composition); used as a random intercept in GLMM.
Date	Observation date.
time	Observation start time (as recorded in the field).
datetime	Combined date-time in local time zone.
spec	Focal species for the record (species to which abundance and aggression indicators refer).
doy	Day of year derived from Date.
hour	Time of day expressed as decimal hour derived from time.
abundance	Number of individuals of the focal species present in the flock at the start of the 5‑min bout; used as opportunity/density covariate and for standardization.
flock_size	Total flock size across all species combined
habitat	Foraging habitat during the bout.
yes_agress	Aggression occurrence indicator: 1 if ≥1 aggressive encounter initiated by the focal species was observed during the 5‑min bout; otherwise 0.
non_agress	Complementary indicator for the same bout: non_agress = 1 − yes_agress (used for cbind(success, failure) binomial specification).
same_species	For bouts with aggression, indicates whether the recipient was a conspecific; blank if no aggression observed.
same_agress	Count of intraspecific aggressive encounters (events) during the 5‑min bout (may exceed 1).
other_agress	Count of interspecific aggressive encounters (events) during the 5‑min bout (may exceed 1).
agress_toward	Target species of interspecific aggression, when identifiable; blank otherwise.
